# Supplementary material for: Genome-wide identification and evolution of HECT genes in wheat
Source: PeerJ. 2020 Dec 2;8:e10457. doi: 10.7717/peerj.10457 (PMC7718792; doi:10.7717/peerj.10457)
Supplement: Supplemental Information 2 [file peerj-08-10457-s002.xls]

## Sheet: Sheet1
Table S1. TPM transcription count data for 25 wheat HECT genes in 15 tissues.
Gene	Group	Arabidopsis ortholog	roots seedling stage	roots three leaf stage	roots Flag leaf stage	stem two nodes detectable	stem 1 cm spike	stem anthesis	leaf seedling stage	leaf tillering stage	leaf 2 dpa	spike two nodes detectable	spike Flag leaf stage	spike anthesis	grain 2 dpa	grain 14 dpa	grain 30 dpa
TraesCS5B02G112800	II	UPL8	12.6469	11.0994	12.0038	12.4206	18.724	8.30739	5.27337	7.67931	8.70581	21.6152	24.9407	21.7952	20.1748	5.55717	9.11987
TraesCS5A02G121600	II	UPL8	14.7492	13.0649	13.4786	15.2807	20.0321	9.28976	5.90476	8.36767	9.99417	22.2718	25.1572	23.1185	22.3632	6.58415	11.2614
TraesCS5D02G118000	II	UPL8	10.8823	9.51033	10.0189	9.32958	16.8785	6.20268	4.49034	6.79124	6.95714	18.5173	21.2267	17.9717	15.9686	4.94641	7.63891
TraesCS3B02G194900	IV	UPL6	0.87256	0.570286	0.777732	1.06928	1.2181	0.841881	0.72676	0.854583	0.285115	1.51953	2.84089	1.17673	0.650761	0.0520365	1.33281
TraesCS7B02G313300	IV	UPL6	0.383279	0.209265	0.123046	0.389785	0.762219	0.457489	0.313452	0.273749	0.172024	3.70918	2.76293	2.45914	1.2429	0.171177	0.0725506
TraesCS1A02G106100	IV	UPL6	10.9235	10.4216	11.4587	10.8266	11.7497	8.26473	4.62484	5.55193	8.16945	15.7982	16.8153	16.1761	13.6923	1.43783	12.4333
TraesCS1B02G123400	IV	UPL6	11.4205	10.0236	11.2386	10.8447	11.7568	8.69899	4.27315	5.49929	7.41128	14.6204	16.239	16.1008	13.8811	1.53044	8.81047
TraesCS1D02G108900	IV	UPL6	10.3722	8.96733	10.6597	9.61946	10.8155	8.60594	3.86937	4.67342	5.49162	11.9375	14.2047	14.7146	12.5091	1.63543	8.95246
TraesCS4D02G025000	V	UPL7	2.33636	2.02001	2.33852	2.63365	3.03029	2.09034	1.52228	1.60107	2.33637	2.92071	4.13641	3.2719	2.54664	0.364999	0.753883
TraesCS4B02G027200	V	UPL7	1.78642	2.11457	2.52092	1.82516	2.31786	2.01118	1.09788	1.75734	2.46027	2.43239	3.59104	2.21829	1.7026	0.231256	0.905764
TraesCS4A02G285800	V	UPL7	2.13838	1.65392	1.82758	2.43913	2.26936	1.8981	1.35974	1.44832	1.97253	2.88101	2.90432	2.72191	2.39652	0.231179	0.890436
TraesCS7A02G244000	III	UPL5	0.189005	0.314146	0.214578	0.419428	0.327213	0.256861	0.183884	0.111698	0.0967104	0.565659	0.794267	0.511973	0.578639	1.11592	0.315427
TraesCS7B02G496200	III	UPL5	0.0337131	0.124072	0.202193	0.071602	0.0310609	0.0849633	0	0.0107934	0.0246791	0.0109456	0.00595185	0.0530735	0	0	0
TraesCS5D02G270200	III	UPL5	2.73722	2.52502	2.82316	2.54954	1.43816	2.1258	0.339568	0.973295	1.77515	3.97555	4.65283	4.90154	4.31115	1.49975	0.859441
TraesCS5A02G262600	III	UPL5	4.74582	3.66649	3.85768	3.30985	1.71091	2.28332	0.522583	1.22194	2.16498	3.66479	4.03652	4.24506	5.50882	1.5259	0.877468
TraesCS5B02G261000	III	UPL5	4.84661	3.93845	4.16685	3.43934	1.96473	2.35576	0.68582	1.12014	2.17767	5.65083	5.42825	5.45292	5.36043	1.74633	0.750266
TraesCS6D02G005600	VI	UPL3	12.1806	11.0157	11.5976	12.3474	13.9456	10.6172	4.96157	7.70071	7.31773	14.9817	17.8404	17.1842	13.8033	2.10528	8.32165
TraesCS6B02G000300	VI	UPL3	11.2929	11.0324	11.3959	11.1583	11.9383	8.27018	4.42307	6.77837	5.16401	11.4827	13.6927	10.8655	9.30751	2.26028	7.99698
TraesCS6A02G003300	VI	UPL3	9.75036	9.1793	10.2202	10.5558	11.6604	8.41809	4.2586	6.03777	6.03582	13.362	15.3343	13.19	11.2758	2.81362	8.58788
TraesCS2A02G064700	VI	UPL3	8.33671	7.03726	8.07133	7.84356	11.3664	5.57057	5.18775	5.88415	6.03992	16.1695	16.9475	13.1348	12.0995	3.6565	11.8091
TraesCS2B02G076900	VI	UPL3	8.05407	8.13146	8.56667	8.09821	13.01	5.85574	5.38624	6.59746	7.48978	16.641	17.737	14.5846	12.4927	3.55444	12.2361
TraesCS1A02G059500	VII	UPL4	0.0133139	0	0.00731435	0	0.0258021	0	0.0103484	0.00663624	0	0.0138199	0.402447	0.018296	0.0598293	0.00370809	0.00323587
TraesCS1A02G288600	VII	UPL4	3.21144	3.87618	4.16252	3.60566	2.79121	4.11494	1.18171	1.33766	2.47247	4.26107	6.74876	7.6121	5.54898	0.628761	4.30866
TraesCS1B02G298000	VII	UPL4	1.71489	2.44209	2.42391	2.50868	1.90557	2.87863	0.561114	1.16395	1.57577	2.38124	4.18623	5.0551	2.92132	0.502184	3.0922
TraesCS1D02G287600	VII	UPL4	2.43214	3.26092	3.24234	2.56174	2.20365	2.4947	0.808477	1.24277	2.16508	3.11998	4.91862	5.77592	3.91698	0.648497	3.96063
