# Supplementary material for: Genome-wide identification and evolution of HECT genes in wheat
Source: PeerJ. 2020 Dec 2;8:e10457. doi: 10.7717/peerj.10457 (PMC7718792; doi:10.7717/peerj.10457)
Supplement: Supplemental Information 6 [file peerj-08-10457-s006.fasta]

>TraesCS2A02G064700.1 
--------------------------------------------------------------------------------
------------------------------------------------METRSRKRA???????????????????????
?????---------------------------------------------------------------------------
-------------------????TPAHPAPTRARRSVVLSPPAPQPPMDFPA--------------------D-GGNNPP
PRRR-----GGRASNADKGKEQQEPSESSRVREAER----------------MLGLSFDGMDDDDEGHGAFPHGLTSASS
ALQGLLRKLGAGLDDMLPSSALSAAAAAASSSSMSGPNGTRMKSMLAGLRADGEEGRQ-VEALTQLCEMLSIGTED-TLA
GFSVDSFVPVLVG--LLNHE----SNPDIMLLAARALTHLCDVLPSSCSAVVHYGAVACFCARLLTIEYMDLAEQSLQAL
KKISQEHPTACLRAGALMAVLSYLDFFSTGVQRVALSTA----------ANMCRKLPSDASDFVMEAVPLLTNLLNYHDA
KVLEHASVCLTRIA------------------------------------------------------------------
--------------------------------------------------------------------------------
--------------------------------------------------------------------------------
-----------ESFASSPEKLDQLCNYGLVAQAASLI---------------AVSNS-AGQASLSTLTYTGVIRVLSICA
SGSPL----------------------------------AAKTLLLHGISGTLKDILSGSG--LVAGTTVSP--TRPADQ
-------------------------------------MY----------EIVNLADELLPPLPAG---------------
--------------------------------------------------------------------------------
---------------------------TISLPAHSHVFMKGSSVKKPGSSKQGESGSTDIKVSGREKLLRDQPELLQQFG
MDILPTMTQVYGSSVNGPIRH----KCLSVIAKLMYYSSAEMIEILHGTTNIS---------------------------
---------------------------SFLAGILAWKDPHVLVPA-----------------------------------
--------------------------------------------------------LQIAEILMEKLPGTFSKMFVREGV
VHAVESLICQEISSPMLFQV------------------------------------------------------------
----------------------PQQDKDIDSGTCTSSRSRRSRRRSSAGNTDNNSLDEPKGSHTTIANSPPSTLEGPNTR
--IRASVSD--------------------RAKSFKDKYFPSEP-GSS---------------------------------
-----------D-------------IAVTDDLLKLRALCAKLNATADTVKTKAKGKSKSLGGDDFDILCNVEEQLDDIID
KILSELSNGDG-------------------------------------------------------VSTFEFIGSGVISA
LLNYLSCGTF----------------------------------------------------------------------
--------------------------------------------------------------------GKEKVSEANLP-
KLRHLALRRYKAFIYVALPND-AVGNQTPMAFLV----------------------------------------------
--------------------------------------------------------------------------------
----------QKLQSALS-SLERFPVVISHSGRTSS-----------------------------LGGSRPS----SGLS
ALSQP--LKLRLCRAAGEKTLKDYSSNIVLIDPLASLAAVEDFLWPRIQRSESISYPAVSSGKNSESVAP---SATAPVA
SSTQS-VRRPSTRSKSLADADSATKKDIQ-EGSGNTSKGKGKAVVKSMSDEPKGPHTRTAARRKVASQKDAEVKPPH---
-----------GHSSSEDEELGASPFEADDALMLGDDDDDVSDD------------------------------------
----------------------------EDDDHEVLR-GSLPDCVPESVHDVKLADA-DGSSIASIASDNQTQ-------
--------------------------------------------------------------------------------
--------------------------------------------------------------------------------
--------------------------------------------------------------------------------
--------------------------------------------------------------------------------
--------------------------------------------------------------------------------
-------------------------------------------------------------------------------P
S----SGSSVKHTFSSRGAGSVELRNPSTLGSRGAMSFAA-AAMAGLASVGSRGIRGSQDRRGLPLGT-----------S
AHEHSNKLIFTAG-------------GKQLSKHLTVY---QAMQQQVVHDEDDEERLGGSDL-PNDGS------------
--------RLWSDMFTIT----YQKADN----------------------------------------------------
---------------------------------------------------------------------------EVDRE
STRGSSLVLKSSKSELCR--------------------------------------------------------------
-------AT----SQEQCTSLLDSILQGELPCDIE-KSTQTYNILALLRVLEGLNQLSPRLRLQA------------TCD
DFIEGKVGTLDGLYGTGAKVPSEEFISSKLTPKLARQ---IQDVLALCS-GSLPSWCYQMTKACPF---LFPF-------
--------------------------------------ETRRQHFYSTAFGLSRALNRLQQQQGDNNSSAT-EREVRIGR
LQ-----------------------RQKVRVSRNRILDSAAKVMEMFSNQ--KAVLEVEYFG-----EVGTGL-GPTLEF
YTLLSHDLQRVGLGLWRSDSDS---------------------LEAKKLDSHSPADSRNLIHAPLGLFPRPWPPSTASSE
GSKFFKVVEYFRLVGRIMAKALQDGRLLDLPLSTAFYKLLLGQELDLYDILSFDAEFGKILQELQVLVERKRFLES-CSN
HSQQIEELGFRGAPIQD--LCLDFTLPG-----YPDFVLKEGEENTVVCIYNLEEYISLVVDATLKTGIMRQVEAFKAGF
NQVFDISSLQ-----IFSPQELDYLICGRRELWEPETLVEHIKFDHGYTSKSPAIVNLLEIMTEFTPEQQHAFCQFVTGA
PRLPPGGLASLN-----PKLTIVRK-HSSTAANTSNAAGAAESADDDLPSVMTCANYLKLPPYSTKEVMHKKLLYAINE-
GQGSFDLS
>TraesCS2B02G076900.1 
--------------------------------------------------------------------------------
--------------------------------------------------------------------------------
--------------------------------------------------------------------------------
-----------------------------------------------MDFPA--------------------DGGGNNPP
PRRR-----GGRASNADKGKEQQEPSESSRVREAER----------------MLGLSFDGMDDDDEGHGAFPHGLTSASS
ALQGLLRKLGAGLDDMLPSSGLSAAAAAASSSSMSGPNGARMKSMLAGLRADGEEGRQ-VEALTQLCEMLSIGTED-TLA
GFSVDSFVPVLVG--LLNHE----SNPDIMLLAARALTHLCDVLPSSCSAVVHYGAVACFCARLLTIEYMDLAEQSLQAL
KKISQEHPTACLRAGALMAVLSYLDFFSTGVQRVALSTA----------ANMCRKLPSDASDFVMEAVPLLTNLLNYHDA
KVLEHASVCLTRIA------------------------------------------------------------------
--------------------------------------------------------------------------------
--------------------------------------------------------------------------------
-----------ESFASSPEKLDQLCNYGLVAQAASLI---------------AVSNS-AGQASLSTLTYTGVIRVLSICA
SGSSL----------------------------------AAKTLLLHGISGTLKDILSGSG--LVAGTTVSP--TRPADQ
NIQNLEESCMLDTYSVYNNLPNVSRARAVCAVLQAITMY----------EIVNLADELLPPLPAG---------------
--------------------------------------------------------------------------------
---------------------------TISLPAHSHVFMKGSSVKKPGSSKQGESGSTDIKVSGREKLLRDQPELLQQFG
MDILPTMTQVYGSSVNGPIRH----KCLSVIAKLMYYSSAEMIEILHGTTNIS---------------------------
---------------------------SFLAGILAWKDPHVLVPA-----------------------------------
--------------------------------------------------------LQIADILMEKLPGTFSKMFVREGV
VHAVESLICQEISSPMLFQV------------------------------------------------------------
----------------------PQQDKDIDSGICTSSRSRRSRRRSSAGNTDNNSLDEPKGSHTTIANSPPSTLEGPNTS
--IRASVSD--------------------RAKSFKDKYFPSEP-GSS---------------------------------
-----------D-------------IAVTDDLLKLRALCAKLNATADTVKTKAKGKSKSLGGDDFDILCNVEEQLDDIID
KILSELSNGDG-------------------------------------------------------VSTFEFIGSGVISA
LLNYLSCGTF----------------------------------------------------------------------
--------------------------------------------------------------------GKEKVSEANLP-
KLRHLALRRYKAFIYVALPND-AVGNQTPMAFLV----------------------------------------------
--------------------------------------------------------------------------------
----------QKLQSALS-SLERFPVVISHSGRTSS-----------------------------LGGSRPS----SGLS
ALSQP--LKLRLCRATGEKTLKDYSSNIVLIDPLASLAAVEDFLWPRIQRSESISYPAVSSGKNSESVAP---SATAPVA
SSTQS-VRRPSTRSKSLADADSATKKDIQ-EGSGNTSKGKGKAVVKSTSDEPKGPHTRTAARRKVASQKDAEVKPPH---
-----------SHSSSEDEELGASPFEADDALMLGDDDDDVSDD------------------------------------
----------------------------EDDDHEVLR-GSLPDCVPESVHDVKLADA-DGSSIASIASDNQAQ-------
--------------------------------------------------------------------------------
--------------------------------------------------------------------------------
--------------------------------------------------------------------------------
--------------------------------------------------------------------------------
--------------------------------------------------------------------------------
-------------------------------------------------------------------------------P
S----SGSSIKHTFSSRGAGSVELRNPSTLGSRGAMSFAA-AAMAGLASVGSRGIRGSQDRRGLPLGT-----------S
AHEHSNKLIFTAG-------------GKQLSKHLTVY---QAMQQQVVHDEDDEERLGGSDL-PNDGS------------
--------RLWGDMFTIT----YQKADN----------------------------------------------------
---------------------------------------------------------------------------EVDRE
STRGSSLVLKSSKSELCR--------------------------------------------------------------
-------AT----SQEQCTSLLDSILQGELPCDIE-KSTQTYNILALLRVLEGLNQLSPRLRLQA------------TCD
DFIEGKVGTLDGLYGTGAKLPSEEFISSKLTPKLARQ---IQDVLALCS-GSLPSWCYQMTKACPF---LFPF-------
--------------------------------------ETRRQHFYSTAFGLSRALNRLQQQQGDNNSSAT-EREVRIGR
LQ-----------------------RQKVRVSRNRILDSAAKVMEMFSNQ--KAVLEVEYFG-----EVGTGL-GPTLEF
YTLLSHDLQRVGLGLWRSDSDS---------------------LEAKKLDSHSPADSRNLVQAPLGLFPRPWPPSTASSE
GSKFFKVVEYFRLVGRIMAKALQDGRLLDLPLSTAFYKLLLGQELDLYDILSFDAEFGKILQELQVLVERKRYLES-CSS
HSQQIEELGFRGAPIED--LCLDFTLPG-----YPDFVLKEGEENTVVCIYNLEEYISLVVDATLKAGIMRQVEAFKAGF
NQVFDISSLQ-----IFSPQELDYLICGRRELWEPETLVEHIKFDHGYTSKSPAIVNLLEIMTEFTPEQQHAFCQFVTGA
PRLPPGGLASLN-----PKLTIVRK-HSSTAANTSNAAGAAESADDDLPSVMTCANYLKLPPYSTKEVMHKKLLYAINE-
GQGSFDLS
>TraesCS1B02G298000.1 
--------------------------------------------------------------------------------
--------------------------------------------------------------------------------
--------------------------------------------------------------------------------
--------------------------------------------------------------------------MDRCRK
RPDSDPGGSGEAEPPADKRPCTAEPSTSAAAA------------------------VAAAPAQPEQAASDMDTSSSGHAA
EADADADADVDGDDGDGDGDGDGDGGSSCESDGDGGPGSGKFRRMVAAVASEGAGGGALLASLTELCEALSFCTED-AGG
YFPVESAARA-----LVRLAGAEVASPDEMLLAVRAITYLCDAMPRAADAVVRHGLLPVLCSRLLAIEYLDVAEQCLQAF
EKISLRQPAQCLQAGMITAVLAYIDFFSASIQRVAVSAV----------ANACKKVPADCSQFVMDSIPMLCNLLQSEDK
MVVEKVATCLISIV------------------------------------------------------------------
--------------------------------------------------------------------------------
--------------------------------------------------------------------------------
-----------DSFSGSVELLDQLCHQGLVEKVLPLI-------------------NASGLTSLNPSTCSNLIGLLAKLA
CTSLV----------------------------------AVKSLFELNVGSTIRGILVSSD--LSHGMPYLPLENQNNQV
N------------------------------------------------EALKLAIQLIPSAARD---------------
--------------------------------------------------------------------------------
-------------------------------------------------------VEDTYMVLAKEKIIVDEPGFLCQFS
TDILPILIKAVNSGANSYICY----GCSSIVNNICYFSKPEMLQELLKETNIS---------------------------
---------------------------SFLAGLLSWKDHHVLISS-----------------------------------
--------------------------------------------------------LKIIEILMQKLPDAYLGSFIKEGV
VNAVEALLMQEDCSKSSPPL------------------------------------------------------------
----------------------SDDTQQSENQPVIRNKPTCFCYAFDSRQSESAETRACRI-------------------
--GQGNLFN--------------------FARHVKTTYFTAEAVNSE---------------------------------
-------------------------MGLTEILQKLKTCCAVLNDSADKSLNQD--------------SLQNEEHLSTILS
EVMMELHGGET-------------------------------------------------------MTTFEFLESGLVKS
LLNYLSNGKY----------------------------------------------------------------------
--------------------------------------------------------------------LQVDDNLKDYNA
EHFCAVLKRFQSFARICFSRMEQGWGDMLLTLLV----------------------------------------------
--------------------------------------------------------------------------------
----------RKLQNALT-SLDNFPVIMSHNFKSRS----------------------------------NISDIPIRHS
TISPC--IRVRFKKDEDETNLSSYDNSVN-LEISSSLHSIEQFLWPKV--------------------------------
--------------------------------------------------------------------------------
-------------STCTSDQNTESPPSSVAFESKCAEDDPQERD------------------------------------
----------------------------SSPESSPSSEGIIRENQSSSVEPCSKKGS-PSSAGGQPERNKSTG-------
--------------------------------------------------------------------------------
--------------------------------------------------------------------------------
--------------------------------------------------------------------------------
--------------------------------------------------------------------------------
--------------------------------------------------------------------------------
--------------------------------------------------------------------------------
-------------------------------------------------------------------------------T
DCAVQPKLVFSLK-------------GKELDRSVTLY---QSILQDQINAGAD----------VILDT------------
--------QFWRSVHDIT----FRTAAN----------------------------------------------------
---------------------------------------------------------------------------PEKDD
SPENLSNAAISTDDSKTG--------------------------------------------------------------
-------------LMWQALPFFSSLLLGKIPCKLD-RSNSLYDILFMLKVLEGLNRYSFHLVSNE------------RNH
AFAQGKLTDLDDLKPSVSSVPLQEFVSAKLTDKLEQQ---LHDPLVLRS-RCLPLWCTELMSACPF---LFSF-------
--------------------------------------EARWKYFQLTAFGSSSMQRGHMIDTSGSNISTE-RGSPIS--
-------------------------RKKFKVDRDDILASAAKMMRSYAKS--NALLEVEYEE-----EVGTGL-GPTMEF
YTLISHEFQKSGLGMWRGELPC-------------------------EAGTDNTHIGPRTVVAPNGLFPRPWSASVDCA-
--SFLEVNKRFHLLGQVLAKAIKDGRILDIPFSKAFYKLILGQELNIYDINSFDPELAMTLMEFKALTCQRKYLESCSTR
ECQSTSDLSYRGCKIED--LVIDFAVPG-----YPEYVLSLERTSDNVTGENLEEYVSFVVEATVKSGITRQLEAFESGF
SQVFPLSTLR-----AFSEDELERLLCGEQDNWDFVKLVDHIKFDHGYTSSSPAVLNLLEIIQEFGCHERRAFLQFITGS
PRLPPGGLAALN-----PNLTVVRK-HSN------------NDADDDLPSVMTCANYLKLPAYCSKRASKSVVIGILNM-
---PF-LA
>TraesCS1A02G106100.1 
--------------------------------------------------------------------------------
--------------------------------------------------------------------------------
--------------------------------------------------------------------------------
--------------------------------------------------------------------------------
--------------------------------------------------------------------------------
-------------------------------MFFSGDPTSRKRVDLGGRSNKERDRQVLLEQTREERRRRLALRLQ-NSS
ATKIQKCFRGRKAFELARLEVRKNFCSTFGEHCQRVDS---------------------------KDSDIAILSQVCSLL
LQYVKHGDVVSLFAG--VDYSSVEPVVTHRVKRLALICV--------HAVHQKRYDWNNQLLMSVQSTSMPFVQLLETVA
CLINPKLPWN----------------------------------------------------------------------
--------------------------------------------------------------------------------
--------------------------------------------------------------------------------
-----------CKVVGYLQQKKIYCLFRGIISAVPQN----------------ARNMEHCDISALEQVLMLTASHVGDNQ
CCCPA----------------------------------VDPRWSFSSQLLSIPFLWHRLP--HFKKVFSANG-------
-------------------------------------------------LSKYYIHQIACYLPSR---------------
--------------------------------------------------------------------------------
------------------------------------------------------------ADVLPNDISAKQPGYACVLA
NVLEAATWILSEPKFASDRAA----DIIAVST------------------------------------------------
---------------------------SLLDALPTITSATERADD-----------------------------------
--------------------------------------------------------------------------------
--------------------------------------------------------------------------------
----------------------------------------------DDDMAMDVDVK-----------------------
--------------------------------------------------------------------------------
-------------------------DELDIDLQKQIMAAFDSNTKLL---------------------------------
------------------------------------------------------------------EHLVNALFTGTLST
NYSDPS--------------------------------------------------------------------------
--------------------------------------------------------------------------------
-----------------------GPSDAEVEAV-----------------------------------------------
--------------------------------------------------------------------------------
----------GSICAFLHVMFSTLPLDVT---------------------------------------------------
------------------------------MTALAYRTDIVPALWNFI--------------------------------
--------------------------------------------------------------------------------
----------------------------------------KRCH------------------------------------
----------------------------ENQRWPYFSKYISPL---------------PVDAPG----------------
--------------------------------------------------------------------------------
--------------------------------------------------------------------------------
--------------------------------------------------------------------------------
--------------------------------------------------------------------------------
--------------------------------------------------------------------------------
--------------------------------------------------------------------------------
--------------------------------------------------------------------------------
---------WLLP----------------VSVFCPIY---KYMLK------------------IVDNE------------
--------EFYEQEKPLS----LKDLKA----------------------------------------------------
--------------------------------------------------------------------------------
--------------------------------------------------------------------------------
-------------LVLILKQALWQLLWII-------PSHTSPSQKALPNPLGLKKMSIDSLKSQA---------------
--RIGLSELLTQLQDWNSRLPFTAESDFYSQEATSEN---FVSQAILGN-----TRASEIIKLAPF---LAPF-------
--------------------------------------TIRVKIF------TSQLANSKQSAASHSALT-----------
-------------------------RHRFKIRRSRLLEDAFDQLSLLSEEDLKGPIRVSFVNEHGVEEAGIDGGGIFKDF
MENITRAAFDVQYGLFKETV-------------------------------------------DHVLYPNP------GS-
GLVHEQHLQYFHFLGSLLGKAMYEGILVDLPFATFFLSKLKEKSNFLNDLPSLDPELYRHLLFLK---------------
--------HYKGDLSD---LELYFVIVNNEYGEQAEEELLPGGREMRVTNQNVITFIHLVANHRLNYQIRGQGRHFLRGF
QKLIPKEWID-----MFNEHEIQLLISGSLESLDIDDLRLNTNYSGGYHPDHEIIDMLWEVLKSFSSDNQKKFLKFVTGC
SRGPLLGFEYLD-----PKFCIQRAGVPG-----------LEEHGDRLPTSATCMNLLKLPPYRTKEQLQTKLLYAIN--
SEAGFDLS
>TraesCS1D02G108900.1 
--------------------------------------------------------------------------------
--------------------------------------------------------------------------------
--------------------------------------------------------------------------------
--------------------------------------------------------------------------------
--------------------------------------------------------------------------------
-------------------------------MFFSGDPTSRKRVDLGGRSNKERDRQVLLEQTREERRRRLALRLQ-NSS
ATKIQKCFRGRKAFELARSEVRKNFCSTFGEHCQRVDRNCFGNNSDFLRQLLFF-------FNASKDSDIAILSQVCSLL
LQYVKHGDVVSLFAG--VDYSSVEPVVIHRVKRLALICV--------HAVHQKRHDWNNQLLMSVQSTSMPFVQLLEAVA
CLINPKLPWN----------------------------------------------------------------------
--------------------------------------------------------------------------------
--------------------------------------------------------------------------------
-----------CKVVGYLQQKKIYCLFRGIISAVPQN----------------ARNMEHCDISALEHVLMLTASHVGDSQ
CCCPA----------------------------------VDPRWSFSSQLLSIPFLWHRLP--HFKKVFSANG-------
-------------------------------------------------LSKYYIHQIACYLPSR---------------
--------------------------------------------------------------------------------
------------------------------------------------------------ADVLPNDISAKQPGYACVLA
NVLEAATWILSEPKFASDRAA----DIIAVST------------------------------------------------
---------------------------SLLDALPTITSATERADD-----------------------------------
--------------------------------------------------------------------------------
--------------------------------------------------------------------------------
----------------------------------------------DDDMAMDVDVK-----------------------
--------------------------------------------------------------------------------
-------------------------DELDIDLQKQIMAAFDSNTKLL---------------------------------
------------------------------------------------------------------EHLVNALFTGTLST
NYSDPS--------------------------------------------------------------------------
--------------------------------------------------------------------------------
-----------------------GPSDAEVEAV-----------------------------------------------
--------------------------------------------------------------------------------
----------GSICAFLHVMFSTLPLDVT---------------------------------------------------
------------------------------MTALAYRTDIVPALWNFI--------------------------------
--------------------------------------------------------------------------------
----------------------------------------KRCH------------------------------------
----------------------------ENQRWPYFSKYISPL---------------PVDAPG----------------
--------------------------------------------------------------------------------
--------------------------------------------------------------------------------
--------------------------------------------------------------------------------
--------------------------------------------------------------------------------
--------------------------------------------------------------------------------
--------------------------------------------------------------------------------
--------------------------------------------------------------------------------
---------WLLP----------------VSVFCPIY---KYMLK------------------IVDNE------------
--------EFYEQEKPLS----LKDLKA----------------------------------------------------
--------------------------------------------------------------------------------
--------------------------------------------------------------------------------
-------------LVLILKQALWQLLWII-------PSHTSPSQKALPNPLGLKKMSIDSLKSQA---------------
--RIGLSELLTQLQDWNSRLPFTAESDFYSQEATSEN---FVSQAILGN-----TRASEIIKLAPF---LAPF-------
--------------------------------------TIRVKIF------TSQLANSKQSTASHSALT-----------
-------------------------RHRFKIRRSRLLEDAFDQLSLLSEEDLKGPIRVSFVNEHGVEEAGIDGGGIFKDF
MENITRAAFDVQYGLFKETV-------------------------------------------DHVLYPNP------GS-
GLVHEQHLQYFQFLGSLLGKAMYEGILVDLPFATFFLSKLKEKSNFLNDLPSLDPELYRHLLFLK---------------
--------HYKGDLSD---LELYFVIVNNEYGEQNEEELLPGGREMRVTNQNVITFIHLVANHRLNYQIRGQGRHFLRGF
QKLIPKEWID-----MFNEHEIQLLISGSLESLDIDDLRLNTNYSGGYHPDHEIIDMLWEVLKSFSSDNQKKFLKFVTGC
SRGPLLGFEYLD-----PKFCIQRAGVPG-----------LEEHGDRLPTSATCMNLLKLPPYRTKEQLQTKLLYAIN--
SEAGFDLS
>TraesCS1A02G288600.1 
--------------------------------------------------------------------------------
--------------------------------------------------------------------------------
--------------------------------------------------------------------------------
--------------------------------------------------------------------------MDRCRK
RPDSDPGGSGEAEPPADKRPCTAEPSTSAAAA-------------------------VSAPGLPEQAASDMDTSSSGHAA
EADADADVDG----DDGDGDGDGDGGSSCESDGDGGPGSGKFRRMVAAVASEGAGGGALLASLTELCEALSFCTED-AGG
YFPVESAARA-----LVRLAGADVASPDELLLAVRAITYLCDAMPRAADAVVRHGLLPVLCSRLLAIEYLDVAEQCLQAF
EKISLRQPAQCLQAGMITAVLAYIDFFSASIQRVAVSAV----------ANACKKVPADCSQFVMDSIPMLCNLLQSEDK
MVVEKVATCLISIV------------------------------------------------------------------
--------------------------------------------------------------------------------
--------------------------------------------------------------------------------
-----------DSFSGSVELLDQLCHQGLVEKVLPLI-------------------NASGLTSLNPSTCSNLIGLLAKLA
CTSLV----------------------------------AVKSLFELNVGSTIRGILVSSD--LSHGMPYLPSENQNNQV
N------------------------------------------------EALKLAIQLIPSAARD---------------
--------------------------------------------------------------------------------
-------------------------------------------------------VEDTYIVLAKEKIIVDEPGFLCQFS
TDILPILIKAVNSGANSYICY----GCSSIVNNICYFSKPEMLQELLKETNIS---------------------------
---------------------------SFLAGLLSRKDHHVLISS-----------------------------------
--------------------------------------------------------LKIIEILMQKLPDAYLGSFIKEGV
VNAVEALLMQEDCSKSSPPL------------------------------------------------------------
----------------------SDDTQQSENQPVIRNKPTCFCYAFDSRQSESAETRACRI-------------------
--GQGNLFN--------------------FARHVKTTYFTAEAVNSE---------------------------------
-------------------------MGLTEILQKLKTCCAVLNDSADKSFNQD--------------SLQNEEHLSTILS
EVMMELHGGET-------------------------------------------------------MTTFEFLESGLVKS
LLNYLSNGKY----------------------------------------------------------------------
--------------------------------------------------------------------LQVDDNLKDYNA
EHFCAVLKRFQSFARICFSRMEQGWGDMLLTLLV----------------------------------------------
--------------------------------------------------------------------------------
----------RKLQNALT-SLDNFPVIMSHNFKPRN----------------------------------NISDIPIRHS
TISPC--IRVRFKKDEDETNLSSYDNSVN-LEISSSLHSIEQFLWPKV--------------------------------
--------------------------------------------------------------------------------
-------------STCTSDQNTESPPSSVAFESKCAEDDPQERD------------------------------------
----------------------------SSPESSPSSEGIIRENQNSYVEPCSKKGS-PSSAGGQPERNKSTG-------
--------------------------------------------------------------------------------
--------------------------------------------------------------------------------
--------------------------------------------------------------------------------
--------------------------------------------------------------------------------
--------------------------------------------------------------------------------
--------------------------------------------------------------------------------
-------------------------------------------------------------------------------T
DCAVQPKLVFSLK-------------GKELDRSVTLY---QSILQDQINAGAD----------VILDT------------
--------QFWRSVHDIT----FRTAAN----------------------------------------------------
---------------------------------------------------------------------------PEKDD
SPENLSNAAISTNDSKTG--------------------------------------------------------------
-------------LMWQALPFFSSLLLGKIPCKLD-RSNSLYDILFMLKVLEGLNRYSFHLVSNE------------RNH
AFAQGKLTDLDDLKPSVSSVPLQEFVSAKLTDKLEQQ---MHDPLVLRS-RCLPLWCTELMSACPF---LFSF-------
--------------------------------------EARWKYFQLTAFGSSSMQRGHMIDTSGSNISTE-RGSPIS--
-------------------------RKKFKVDRDDILASAAKMMHSYAKS--SALLEVEYEE-----EVGTGL-GPTMEF
YTLISHEFQKSGLGMWRGELSC-------------------------EAGTNNAHIGSRTVVAPNGLFPRPWSASVDCA-
--SFSEINKRFHLLGQVLAKAIKDGRILDIPFSKAFYKLILGQELNIYDINSFDPELAMTLMEFKALTCQRKYLESCSTK
ECQSTSDLSYRGCKIED--LVIDFAVPG-----YPEYVLSSEGTSDNVTGENLEEYVSFVVEATVKSGITRQLEAFESGF
SQVFPLSTLR-----AFSEDELERLLCGEQDNWDFVKLVDHIKFDHGYTSSSPAVLNLLEIIQEFGCHERRAFLQFITGS
PRLPPGGLAALN-----PNLTVVRK-HSN------------NDADDDLPSVMTCANYLKLPAYCSKERMREKLLYAITE-
GQGSFHLS
>TraesCS3B02G194900.1 
--------------------------------------------------------------------------------
--------------------------------------------------------------------------------
--------------------------------------------------------------------------------
--------------------------------------------------------------------------------
--------------------------------------------------------------------------------
--------------------------------------------------------------------------------
--------------------------------------------------------------------------------
-----------------MEFSLSNPIYSLSLAPFATFKA-----------------------------------------
--------------------------------------------------------------------------------
--------------------------------------------------------------------------------
--------------------------------------------------------------------------------
------------------DPFTNHCIDGIFDYSCSLS-------------------------------------FQAFCS
QG------------------------------------------------------------------------------
-------------------------------------------------LIEHYINKIASFCLSD---------------
--------------------------------------------------------------------------------
--------------------------------------------------------------VFPSDMSAGHPGYASLFA
NIFDAAVYILSDQALSHE-------RVADLLNASV---------------------------------------------
---------------------------LFLDALPKIASPSKSIDD-----------------------------------
--------------------------------------------------------------------------------
--------------------------------------------------------------------------------
--------------------------------------------------------------------------------
-----------------------------VDNSGLHEYLQREI-------------------------------------
-------------------------RLVLQVLVNAAVRC-----------------------------------------
------------------------------------------------------------------TASISYIDTARQPT
VAMKAV--------------------------------------------------------------------------
--------------------------------------------------------------------------------
--------------------------------------------------------------------------------
--------------------------------------------------------------------------------
----------GSLSALVHLMLETFSMDVI---------------------------------------------------
------------------------------MTALAFHTEIASVLWNFI--------------------------------
--------------------------------------------------------------------------------
----------------------------------------KWCH------------------------------------
----------------------------ESESWNIFLNSLISW---------------PTNAPA----------------
--------------------------------------------------------------------------------
--------------------------------------------------------------------------------
--------------------------------------------------------------------------------
--------------------------------------------------------------------------------
--------------------------------------------------------------------------------
--------------------------------------------------------------------------------
--------------------------------------------------------------------------------
---------WFLP----------------VSLFCPIY---MHMLG------------------VLDNT------------
--------EFIEQGEPFL----LDDLKY----------------------------------------------------
--------------------------------------------------------------------------------
--------------------------------------------------------------------------------
-------------LVSVLKEELFEILWNI-------PSHTSNIQAALPNPLGLQKISIEGLKSKA---------------
--MFGLIELLSELQDWNNRL-FTDDESAFCIDNFSEV---VGEDFVGQA-ILANSQESKLVKIAPF---LVPF-------
--------------------------------------SLRLQIYH-----LYLAADKAKFKASRLPLG-----------
-------------------------SHPIEIRRTHSREDAFEHLNHLSSEELKGYIEVSFINQHGIREEGVGE-GISRDF
IDGVAKLAFGSDAGFFKSTS-------------------------------------------RNLLYPRL------GS-
--VSAQDLEHFHFLGLLLGKAMYENVSIEAVFELSFLKTIKQRPICLNDFSLLDKAIYNQLRNMK---------------
---------KEEDSISG--WGLYFSISS--GNNNDEEDLLPGGSNMLVTKHNFALYMHLVADYKLKHQIRAQSKHFLRGF
QQLISLEWLD-----MFSEPEVQWIISGPSKGLDIDDLRSNTNYAGAFHQDHEVIIFFWEVLETFGQDDRKAFLK-----
--------------------------------------------------------------------------------
--------
>TraesCS1D02G287600.1 
--------------------------------------------------------------------------------
--------------------------------------------------------------------------------
--------------------------------------------------------------------------------
--------------------------------------------------------------------------MDRCRK
RPDSDPGGSGEAEPPADKRPCTAEPSTSAAAA-----------------------VAAAVPAPPEQAASDMDTSSSGHAA
EADADADADV----DGDDGDGDGDGGSSCESDGDGGPGSGKFRRMVAAVASEGAGGGALLASLTELCEALSFCTED-AGG
YFPVESAARA-----LVRLAGAEVASPDEMLLAVRAITYLCDAMPRAADAVVRHGLLPVLCSRLLAIEYLDVAEQCLQAF
EKISLRQPAQCLQAGMITAVLAYIDFFSASIQRVAVSAV----------ANACKKVPADCSQFVMDSIPMLCNLLQSEDK
MVVEKVATCLISIV------------------------------------------------------------------
--------------------------------------------------------------------------------
--------------------------------------------------------------------------------
-----------DSFSGSVELLDQLCHQGLVEKVLPLI-------------------NASGLTSLNPSTCSNLIGLLAKLA
CTSLV----------------------------------AVKSLFELNVGSTIRGILVSSD--LSHGMPYLPSENQNNQV
N------------------------------------------------EALKLAIQLIPSAARD---------------
--------------------------------------------------------------------------------
-------------------------------------------------------VEDTYIVLAKEKIIVDEPGFLCQFS
TDILPILIKAVNSGANSYICY----GCSSIVNNICYFSKPEMLQELLKETNIS---------------------------
---------------------------SFLAGLLSRKDHHVLISS-----------------------------------
--------------------------------------------------------LKIIEILMQKLPDAYLGSFIKEGV
VNAVEALLMQEDCSKSSPPL------------------------------------------------------------
----------------------SDDTQQSENQPVIRNKPTCFCYAFDSRQSESAETRACRI-------------------
--GQGNLFN--------------------FARHVKTTYFTAEAVNSE---------------------------------
-------------------------MGLTEILQKLKTCCAVLNDSADKSLNQD--------------SLQNEEHLSTILS
EVMMELHGGET-------------------------------------------------------MTTFEFLESGLVKS
LLNYLSNGKY----------------------------------------------------------------------
--------------------------------------------------------------------LQVDDNLKDYNA
EHFCAVLKRFQSFARICFSRMEQGWGDMLLTLLV----------------------------------------------
--------------------------------------------------------------------------------
----------RKLQNALT-SLDNFPVIMSHNFKPRN----------------------------------NISDIPIRHS
TISPC--IRVRFKKDEDETNLSSYDNSVN-LEISSSLHSIEQFLWPKV--------------------------------
--------------------------------------------------------------------------------
-------------STCTSDQNTESPPSSVAFESRCAEDDPQERD------------------------------------
----------------------------SSPESSPSSEGIIRENQDSSVEPCSKKGS-PSSAGGQPERNKSTG-------
--------------------------------------------------------------------------------
--------------------------------------------------------------------------------
--------------------------------------------------------------------------------
--------------------------------------------------------------------------------
--------------------------------------------------------------------------------
--------------------------------------------------------------------------------
-------------------------------------------------------------------------------T
DCAVQPKLVFSLK-------------GKELDRSVTLY---QSILQDQINAGAD----------VILDT------------
--------QFWRSVHDIT----FRTAAN----------------------------------------------------
---------------------------------------------------------------------------PEKDD
SPENLSNAAISTNDSKTG--------------------------------------------------------------
-------------LMWQALPFFSSLLLGKIPCKLD-RSNSLYDILFMLKVLEGLNRYSFHLVSNE------------RNH
AFAQGKLTDLDDLKPSVSSVPLQEFVSAKLTDKLEQQ---MHDPLVLRS-RCLPLWCTELMSACPF---LFSF-------
--------------------------------------EARWKYFQLTAFGSSSMQRGHLIDTSGSNISTE-RGSPIS--
-------------------------RKKFKVDRDDILASAAKMMHSYAKS--SALLEVEYEE-----EVGTGL-GPTMEF
YTLISHEFQKSGLGMWRGELPC-------------------------EAGTNNAHIGSRTVVAPNGLFPRPWSASVDCA-
--SFSEVNKRFHLLGQVLAKAIKDGRILDIPFSKAFYKLILGQELNIYDINSFDPELAMTLMEFKALTCQRKYLESCSTR
ECQSTSDLSYRGCKIED--LVIDFAVPG-----YPEYVLSSEGTSDNVTGENLEEYVSFVVEATVKSGITRQLEAFESGF
SQVFSLSTLR-----AFSEDELERLLCGEQDNWDFVKLVDHIKFDHGYTSSSPAVLNLLEIIQEFGCHERRAFLQFITGS
PRLPPGGLAALN-----PNLTVVRK-HSN------------NDADDDLPSVMTCANYLKLPAYCSKERMREKLLYAITE-
GQGSFHLS
>TraesCS1B02G123400.1 
--------------------------------------------------------------------------------
--------------------------------------------------------------------------------
--------------------------------------------------------------------------------
--------------------------------------------------------------------------------
--------------------------------------------------------------------------------
-------------------------------MFFSGDPTSRKRVDLGGRSNKERDRQVLLEQTREERRRRLALRLQ-NSS
ATKIQKCFRGRKAFELARLEVRKNFCSTFGEHCQRVDRNCFGNNTDFLRQLLFF-------FNASKDSDIAILSQVCSLL
LQYVKHGDVVSLFAG--VDYSSVEPVVIHRVKRLALICV--------HAVHQKRYDWNNQLLMSVQSTSMPFVQLLEAVA
CLINPKLPWN----------------------------------------------------------------------
--------------------------------------------------------------------------------
--------------------------------------------------------------------------------
-----------CKVVGYLQQKKIYCLFRGIISAVPQN----------------ARNMEHCDISALEQVLMLTASHVGDNQ
CCCPA----------------------------------VDPRWSFSSQLLSIPFLWHRLP--HFKKVFSANG-------
-------------------------------------------------LSKYYIHQIACYLPSR---------------
--------------------------------------------------------------------------------
------------------------------------------------------------ADVLPNDISAKQPGYACVLA
NVLEAATWILSEPKFASDRAA----DIIAVST------------------------------------------------
---------------------------SLLDALPTITSATERADD-----------------------------------
--------------------------------------------------------------------------------
--------------------------------------------------------------------------------
----------------------------------------------DDDMAMDVDVK-----------------------
--------------------------------------------------------------------------------
-------------------------DELDIDLQKQIMAAFDSNTKLL---------------------------------
------------------------------------------------------------------EHLVNALFTGTLST
NYSDPS--------------------------------------------------------------------------
--------------------------------------------------------------------------------
-----------------------GPSDAEVEAV-----------------------------------------------
--------------------------------------------------------------------------------
----------GSICAFLHVMFSTLPLDVT---------------------------------------------------
------------------------------MTALAYRTDIVPALWNFI--------------------------------
--------------------------------------------------------------------------------
----------------------------------------KRCH------------------------------------
----------------------------ENKRWPYFSKYISPL---------------SVDAPG----------------
--------------------------------------------------------------------------------
--------------------------------------------------------------------------------
--------------------------------------------------------------------------------
--------------------------------------------------------------------------------
--------------------------------------------------------------------------------
--------------------------------------------------------------------------------
--------------------------------------------------------------------------------
---------WLLP----------------VSVFCPIY---KYMLK------------------IVDNE------------
--------EFYEQEKPLS----LKDLKA----------------------------------------------------
--------------------------------------------------------------------------------
--------------------------------------------------------------------------------
-------------LVLILKQALWQLLWII-------PSHTSPSQKALPNPLGLKKMSIDSLKSQA---------------
--RNGLSELLTQLQDWNSRLPFTAESDFYSQEATSEN---FVSQAILGN-----TRASEIIKLAPF---LAPF-------
--------------------------------------TIRVKIF------TSQLANSKQSTASHSALT-----------
-------------------------RHRFKIRRSRLLEDAFDQLSLLSEEDLKGPIRVSFVNEHGVEEAGIDGGGIFKDF
MENITRAAFDVQYGLFKETV-------------------------------------------DHVLYPNP------GS-
GLVHEQHLQYFHFLGSLLGKAMYEGILVDLPFATFFLSKLKEKSNFLNDLPSLDPELYRHLLFLK---------------
-----------GDLSD---LELYFVIVNNEYGEQAEEELLPGGREMRVTNQNVITFIHLVANHRLNYQIRGQGRHFLRGF
QKLIPKEWID-----MFNEHEIQLLISGSLESLDIDDLRLNTNYSGGYHPDHEIIDMLWEVLKSFSSDNQKKFLKFVTGC
SRGPLLGFEYLD-----PKFCIQRAGVPG-----------LEEHGDRLPTSATCMNLLKLPPYRTKEQLQTKLLYAIN--
SEAGFDLS
>TraesCS1A02G059500.1 
--------------------------------------------------------------------------------
--------------------------------------------------------------------------------
--------------------------------------------------------------------------------
--------------------------------------------------------------------------------
--------------------------------------------------------------------------------
-------------------------------------MAEILLYVQAALTDEAACADAHAAALATLCDTLALTDPD-VLL
GIVDVAYFAARLPGFLAAAAPGAVDQGDLPVFAARAIAEAVDILPQWAPTFAQHGAVEALRDRLLAADNIELAEECLRAL
DKISEECPDQCLRLAVAAAALHLFDFLSASKQKVALKIV----------AELVQECDDADVPKAMEAAPALCNLLQSADN
SILESALSCLGMLA------------------------------------------------------------------
--------------------------------------------------------------------------------
--------------------------------------------------------------------------------
-----------ADARGKAEHMDRLCESKVIDTAMGLL-------------------DKDGWKTLGDDTLPGILGLLKHIA
SASEK----------------------------------AVNSLFDLGVCDLLKQMITYYSRSHSGSDKLE---------
-------------------------------------------------MLVEFIYQLMRPLGAS---------------
--------------------------------------------------------------------------------
---------------------------------------------------------------GQENATTEQNAHIDQLA
SIVTLIT-QVAKCGALSSVCY----RCIVVIGNIVELSTPTFLVELQKTANLS---------------------------
---------------------------SFLTCLLARKNRHIVFQT-----------------------------------
--------------------------------------------------------LEVSKTLLKKHHQFFFESFTKEGV
KHAIETIQAQE---------------------------------------------------------------------
----------------------KNRNSSQKLKKKNNTQEWCLCFELDLDSSSTDGCKIENNAILNLAEEIKKSFVVVKAN
NKSPHRFGC--------------------VLKFVKDFFARLN--------------------------------------
-------------------------RHALTVPTQDLDLCKELSDISRKFLSDELPS------------------------
------------------------------------------------------------------TSTFTFAKSGSTKY
LVDYLSNGAY----------------------------------------------------------------------
--------------------------------------------------------------------LKSNLNNCQDLA
EQLKEVQHRLQKFTHLALKVS-NGSSVKPLEILV----------------------------------------------
--------------------------------------------------------------------------------
----------DKLLDALHMSYDSFPVILSDHGQRTR----------------------------------ESTMIPLRHS
TTQESELLDIKFVKARREKELRSYGGVLP-VSLSSKPGDIEAVLWPEVS-------------------------------
--------------------------------------------------------------------------------
--------------------------------------------------------------------------------
----------------------------------------------------------KGNAQGS---------------
--------------------------------------------------------------------------------
--------------------------------------------------------------------------------
--------------------------------------------------------------------------------
--------------------------------------------------------------------------------
--------------------------------------------------------------------------------
--------------------------------------------------------------------------------
--------------------------------------------------------------------------------
-----SRLMFSYK-------------GTKLQPSATIF---ESLVRLMNAGQSD----------IMIDS------------
--------SFWDEEHRIS----YNRNKC----------------------------------------------------
-----------------------------------------------------------------------------ENV
SSPSSCNTQLFAMQEKLE--------------------------------------------------------------
-------------QSLVKDPFFSTLFHGRLPGDVD-ESDPSYNLLLTLKVLEGLNRFSYQLSMDQ------------QIC
KFAEGYLRSLDDLKVTISPIPQHQFMSSLLTNKLEMQ---MQEGLFED--GLVPSWCVYLVETCPF---LLSF-------
--------------------------------------SARWKYFCLTVHRSFMGDEASAPDGSSTPDEASASPDEEEES
DAPNEASKK----------------MKKHKVTRDNILESAASMMIKHGSS--TKTIEVVFQG-----EVGTGR-GPTFEF
YSTVSHELQRLGIGMWRGDNAR-------------------------------KAGENGFVRSGFGLFPQPWSSVGTSTR
GIELSDVVKKFKLLGHVVARALLDGRILDIPLSKAFYKIMLGQELDIYDIPSFDPELGKTVMEFQALVKRKKFLEKSSEK
TSNPSADLSYKNVRLED--LCLDFTLPG-----NSEYELVPGGSDKMVTLDNLEEYVNLIVDATLKGGIAKQVEAFKSAV
NEVFALKTLR-----LFDEEEMERILCGEQDSWASSKLEDHIEFEHGYDASSPPIKSFLEILREFEREDQRAFLQFTTGA
PQLPLGGLASLD-----PKLTVVRK-QCD------------GNVDNELPSVNTCRHFIKLPPYSSKEIMKAKLKYALAE-
GLGSFHLS
>TraesCS4A02G285800.1 
--------------------------------------------------------------------------------
--------------------------------------------------------------------------------
--------------------------------------------------------------------------------
--------------------------------------------------------------------------------
--------------------------------------------------------------------------------
--------------------------------------------------------------------------------
--------------------------------------------------------------------------------
-MYLFYVDQSKNFCSFVVGFPEERSIWLYQAKKLISLCS--------CILARCDHCCCKDVNMVEISTLTMRLAISLTDC
KTWKNLTSENTRAADASVETL-----------------------------------------------------------
--------------------------------------------------------------------------------
--------------------------------------------------------------------------------
-----------IEFIGTRQSGTYRCVRRYIKCFGPHI--------TPGKIDSAIAPDEQLLVTASAVTLALRPFNSTRAD
MGVDL----------------------------------TGAAKEYFTLILTIPYICKRLPPLLLPALKHISVLQPSLSI
LL-----------------------------------------------TSKDKIFEEISKLEQS---------------
--------------------------------------------------------------------------------
--------------------------------------------------------------EVSSVDNSTIPYCGWALG
NLITLATEHDDLSNLGCFIQG---LDCCLYVDAINCISQ-----------------------------------------
---------------------------NLLKCFEESKGMLHCIDD-----------------------------------
--------------------------------------------------------------------------------
--------------------------------------------------------------------------------
------------------------------------------RATNNTSITEEADTNDSCR-------------------
--TRTLFMD--------------------LLKPIYQQWHLRKLL------------------------------------
-------------------------ILAKEDVPRERETNHDLDQR-----------------------------------
------------------------------------------------------------------QVKCRSLKLTDIIC
FYYYM---------------------------------------------------------------------------
--------------------------------------------------------------------------------
--------------------------------------------------------------------------------
--------------------------------------------------------------------------------
----------LRIFSSLNPSVGPLPI------------------------------------------------------
------------------------------LNMLSFTPGFLVDLWGTLEISIFGQT------------------------
--------------------------------------------------------------------------------
-----------GHKSQEPEHEKQLAGSSSGEQISSTKQRRNAKD------------------------------------
----------------------------TPKKWANVLHKITGK---------------SNDADDTNLSDSLTS-------
--------------------------------------------------------------------------------
--------------------------------------------------------------------------------
--------------------------------------------------------------------------------
--------------------------------------------------------------------------------
--------------------------------------------------------------------------------
--------------------------------------------------------------------------------
-------------------------------------------------------------------------------E
NSNDDALILWDIETMRQGSEGIGKDVNHMLHLFCAIY---GHLLL------------------VLDDI------------
--------EFYEKQIPFT----LEQQRK----------------------------------------------------
--------------------------------------------------------------------------------
--------------------------------------------------------------------------------
-------------IASALNTFVYNSFL---------QNSGSGNKPLIDVTVRCLNLLYERDSRHR---------------
---------FCPSSLWLSPA-RTGRIPIAAAARAHEA---AFASLVGTT-SGIPTRSSVLTTV-PH---VYPF-------
--------------------------------------EERVQMFR-----EFIELDKASRRANGEVSGPG-PG------
-------------------------SIEIVIRRGHIVEDGYRQLNCLRSK-LKSCIHVSFVSECGLPEAGLDYGGLSKEF
LTDLSKAAFSPEYGLFTQTSTS-----------------------------------------DSSIIPSS------SA-
-KLLDNGIDMIEFLGRVVGKALYEGILLDYCFSQVFVQKLLGRYSFLDELSTLDSELYRSLMQLK---------------
--------HYDGDVEE---LCLDFTLTEELGGKRIVHELRPSGKNISVTNENKLHYVHAMADYKLNRQILPFSNAFYRGL
SDLISPSWLS-----LFNANEFNQLLSGGSQDFDVDDLRNNTKYTGGYTESSRTVKLFWEVIKGFKPTERCLLLKFVTSC
SRAPLLGFKYLQ-----PGFTIHKV-PCD----VTLWASIGGQDVDRLPSASTCYNTLKLPTYKRSSTLRSKLLYAIS--
SNTGFELS
>TraesCS5D02G118000.1 
--------------------------------------------------------------------------------
--------------------------------------MAAAAMAAHRASFPLRLQQILSGSR???????????------
--------------------------------------------------------------------------------
-------------------?PAKVKAFIDRVINIPLHDIAIPLSGFHWEFNKGNFHHWKPLFMHFDTYFKTYISSRKDLL
LSDDMSESE-PLTKNTILQILRVVQIVLENCQNKTTFAGLE-HFKNLLASSDPEVVVAALETLASVVKINPSKLHMNGKL
ISCGAINSHLLSLAQGWGSKEEGLGLYSCVVANERNQLEG-LCLFPADMENKYDGTQHRLGSTLHFEYNLAPVQDS-DQA
NDKSSNLCVIHMPDLHLRKEDDLSILKQCIDKFNVPPEHRFALFTRIRYAHAFNSPRTCRLYSRISLLSFIVLVQSSDAH
DELTSFFTNEPEYINELIRLVRSEDIVPGPIRALAMLALGAQLAAYASSHERARILSGSSIISAGGNRMVLLSVLQKAIS
SLSSPNDTSSPLIVDALLQFFLLHVLSSSSSGTTVRGSGMVPPLLPLLQDKDPSHMHLVCLAVKTLQKLMEYSSPAVSLF
KDLGGVELLSQRLHVEVQRVI-GVAEITSVLASDTSKSEDDHL---------------YSQKRLIKALLKALGSATYSPA
NPARSQSSNDNSLPMSLSLIFQNVGKFGGDIYFSSVTVMSEIIHKDPTCFPALKELGLPDAFLSSVTAGVIPSCKALICV
PNGLGAICLNNQGLESVRETSVLRFLVETFTSRKYLIPMNEGVV-LLANAVEELLRHVQSLRSTGVDIIIEIINK-LSCP
RGDKITEAARAEEKTD-----METDVE------GRDLVSAMD----SGTDGTNDEQFSHLS--IFHVMVLVHRTMENSET
CRLFVEKGGLQTLLTLLLRPTITQSSGGMPIALHSTMVFKGFTQQHSTPLARAFCSSLKEHLKNALQELDTVFRSCEVTK
LEKGA----IPSLFIVEFLLFLAASKDNRWMNALLSEFGDVSRDVLEDIGRVHREVLWQISLFDEKKIEPEASSPSANE-
---AQQVDAAVGDTDDNRYTSFRQYLDPLLRRRGSGWNIESQVSDLINIYRD----MGRAATDSHRVGADRYPSTGLPSS
SQDQPSSSSDANAKSEEDKKRSEHSSCCDMMRSLSYHINHLFMELGKAMLLTSRRENSPINLSPSVVSVASNIASIVLEH
LNFEGHTISPEREITVATKCRYLGKVVEFIDGILLD-RPESCNPIMVNSFYCRGVIQAILTTFEATSELLFAMNRPPSSP
METDSKTGKEEKDTDCSWIYGPLSSYGAAMDHLVTSSFILSSSTR-QLLEQP----IFSGTVRFPQDAERFMKLLQSKVL
KTVLPIWAHPQFPECNLELISSVTSIMRHVYSG-VEVKNNVSNIA----ARLAGPPPDENAISLIIEMGFSRARAEEALR
QVGTNSVEIATDWLFSHPEEP-PEDDELARALAMSLGN-SDTPVQEEDDRTNDLELEEVNVQLTSMDEVLSSCLRLLQAK
ETLAFPVRDMLVTISSQNDGQNRVKVLTYLIDHLKQCLVASDPLKNT-ALSAFFHVLALILHGDTAAREVASKAGLVKVV
LNLLCSWELEPR-------------EGQTTKVPNWVTSCFLSVDRMLQLEPKLP----DVTELDVLKKDNSPTQTSVVID
DSKKKDSESSS-----------SVGLLDLEDQEQLLRICCKCIQKQLPSGTMHAILQLCATLTKVHVAAISFLESGGLHA
LLSLPTSSLFSGFNSVVSTIIRHILEDPHTLQQAMELEIRHSLVTAANRHANPRVTPRNFVQNLAFVVYRDPVIFMKAAQ
AVCQIEMVGDRPYVVLLKDREKEKSKEKEKDKLVDKDKSSGVATKITSGDMVMASPVS-AKGKQSDLSARNMKSHRKPPQ
TFVTVIEHLLDLVMSFVPPQRAEDQSDGSSSMDMDIDSSSAKGKGKAVAVTHEESK-------QAIQDATACLAKNAFVL
KLLTDVLLTYASSVQVVLRHDAELSSTRGP-----TRTSGGIFNHILQHLLPHATKQKKERKPDGDWRYKLATRGNQFLV
ASSIRSSEGRKRICSEICSIFVEFTDN-TGCKPPML----RMDAYVDLLNDILSARSPT------GSSLSAESVVTFVEV
GLVQCLTKTLQVLDLDHPDSAKIVTGIVKALEVVTKEHVHLADFNAKGENSSKTVLEQNNVDSSSNRFQV----LDTTSQ
PTAMVTD------HRETFNAVHASRSSDSVADEMDHDRDIDGGFARDGEDDFMHEIAEDRTGNESTMDIRFDIPRNR---
-----------EDDMAEDEDDSDEDMSGDDGEEVDEDDDDEENNNLEEDDAHQRSHADTDQDDRE---------------
-----------------IDEEEFDEDLLEEEDDDDEDEEGVILRLEEGINGINVFDHIEVFGGSNNVSGDTLR-----VM
PLDIFGTRR-----QGRSTSIYNLLGRASDQGVLDHPLLEEPSM----------------------------------LL
PQQRQPENLVEMAFSDRNHENSSSRLDAIFRSLRSGRNGHRFNMWLDDGPQRNGSAAPTVPEGIEELLLSQLRRP-----
-----------MAEHP---DEQSTPAVDAQVNDPPSNFHGPETDAREGS-----AEQNENNENVDIPAVRSEVDGSASAG
PAPPHSDELQRDASNASEHVADMQYERSDTAVRDVEAVSQASSGSGATLGESLRSLDVEIGSVEGHDDGDRHGASDRTPL
G-DVQAATRSRRPSGNAVPVSSRDISLESVREIPPNTVQE------------SDQNASEGDQEPNRATGTDSIDPTFLEA
LPEDLRAEVLSSRQNQVTQTSSEQPQHDADIDPEFLAALPPDIREEVLAQQRAQRLQQQSQELEGQPVEMDAVSIIATFP
SEIREEVLLTSPDTLLATLTPALVAEANMLRERFAHRYHS-GSLFGMNSR---NRRGESSRRGDIIGSGLDRNTGD---S
SRQTASKLIETVG-TPLVDKDALNALIRLLRVVQPIY---KGQLQRLLLNLCAHRESRKSLVQILLDMLMLDLQGSSKKS
IDATEPSFRLYGCHANIT----YSRPQSSDGVPPLVSRRVLETLTYLARNHPNVAKLLLFLQFPCPPTCHTETLDQRRGK
A-VLVE--DGEQQSAFALVLLLTLLNQPLYMRSVAHLEQLLNLLEVVMLNAENEVNQAKLESSAERPSGPENATQDALED
ASVAGSSGVKPNADDSGK---------SSADNISDLQAVLHSLPQAELRLLCSLLAHDGLSDNAYLLVAEVLKKIVALAP
FICCHFINELSRSMQNLTVCAMNELHLYEDSEKAI-LSTSSANGMAVLRVVQALSSLVTSLQERK-DPELLAEKDHSDAL
SQISDINTALDALWLELSNCISKIESSSEYTSNLSPT---SANATRVST-GVAPPLPAGTQNILPY---IESFFVTCEKL
RPGQPDAVQEPST---SDMEDASTSSSGQKSSASHTSLDEKHTAFVKFSEKHRRLLNAFIRQNSGLLEKSF-SLMLKVPR
LIDFDNKRAYFRSKIKHQHDHHHS-PVRISVRRAYILEDSYNQLRMRSPQDLKGRLTVHFQG-----EEGIDAGGLTREW
YQLLSRVIFDKGALLFTTVGN------------------------------------------DLTFQPNP------NS-
-VYQTEHLSYFKFVGRVVGKALFDAQLLDAHFTRSFYKHILGAKVTYHDIEAIDPAYYRNLKWML-------------EN
DISDVLDLTFSMD????--?????????-----VTDCELIPGGRNIRVTEENKHEYVDRVAEHRLTTAIRPQINAFMEGF
NELIPRELIS-----IFNDKEFELLISGLPD-IDLDDLKANTEYS-GYSIASPVIQWFWEIVQGFSKEDKARFLQFVTGT
SKVPLEGFSALQGISGPQRFQIHKA----------------YGSTNHLPSAHTCFNQLDLPEYTSKDQLQERLLLAIHE-
ANEGFGFG
>TraesCS5B02G112800.1 
--------------------------------------------------------------------------------
--------------------------------------MAAAAMAAHRASFPLRLQQILSGSRAVSPAIKVES?------
--------------------------------------------------------------------------------
-------------------?PAKVKAFIDRVINIPLHDIAIPLSGFHWEFNKGNFHHWKPLFMHFDTYFKTYISSRKDLL
LSDDMSESE-PLTKNTILQILRVMQIVLENCQNKTTFAGLE-HFKNLLASSDPEVVVAALETLASVVKINPSKLHMNGKL
ISCGAINSHLLSLAQGWGSKEEGLGLYSCVVANERNQLEG-LCLFPADMENKYDGTQHRLGSTLHFEYNLAPVQDS-DQA
NDKSSNLCVIHMPDLHLRKEDDLSILKQCIDKFNVPPEHRFALFTRIRYAHAFNSPRTCRLYSRISLLSFIVLVQSSDAH
DELTSFFTNEPEYINELIRLVRSEDIVPGPIRALAMLALGAQLAAYASSHERARILSGSSIISAGGNRMVLLSVLQKAIS
SLSSPNDTSSPLIVDALLQFFLLHVLSSSSSGTTVRGSGMVPPLLPLLQDKDPSHMHLVCLAVKTLQKLMEYSSPAVSLF
KDLGGVELLSQRLHVEVQRVI-GVAEITSVVASDTSKSEDDHL---------------YSQKRLIKALLKALGSATYSPA
NPARSQSSNDNSLPMSLSLIFQNVGKFGGDIYFSSVTVMSEIIHKDPTCFPALKELGLPDAFLSSVTAGAIPSCKALICV
PNGLGAICLNNQGLESVRETSALRFLVETFTSRKYLIPMNEGVV-LLANAVEELLRHVQSLRSTGVDIIIEIINK-LSCP
RGDKITEAASAEEKTD-----METDVE------GRDLVSAMD----SGTDGTNDEQFSHLS--IFHVMVLVHRTMENSET
CRLFVEKGGLQTLLTLLLRPTITQSSGGMPIALHSTMVFKGFTQQHSTPLARAFCSSLKEHLKNALQELDTVFRSCEVTK
LEKGA----IPSLFIVEFLLFLAASKDNRWMNALLSEFGDVSRDVLEDIGRVHREVLWQISLFDEKKIEPEASSPSANE-
---AQQVDAAVGDTGDNRYTSFRQYLDPLLRRRGSGWNIESQVSDLINIYRD----MGRAASDSHRVGADRYPSTGLPSS
SQDQPSSSSDANAKSEEDKKRSEHLSCCDMMRSLSYHINHLFMELGKAMLLTSRRENSPINLSPSVVSVASNIASIVLEH
LNFEGHTISPEREITVATKCRYLGKVVEFIDGILLD-RPESCNPIMVNSFYCRGVIQAILTTFEATSELLFAMNRPPSSP
METDSKTGKEEKDADCSWIYGPLSSYGAAMDHLVTSSFILSSSTR-QLLEQP----IFSGTVRFPQDAEKFMKLLQSKVL
KTVLPIWAHPQFPECNLELISSVTSIMRHVYSG-VEVKNNVSNIA----ARLAGPPPDENAISLIIEMGFSRARAEEALR
QVGTNSVEIATDWLFSHPEEP-PEDDELARALAMSLGN-SDTPVQEEDDRTNDLELEEVNVQLPPMDEVLSSCLRLLQAK
ETLAFPVRDMLVTISSQNDGQNRVKVLTYLIDHLKQCLVASDPLKNT-ALSAFCHVLALILHGDTAAREVASKAGLVKVV
LSLLCSWEMEPR-------------EGQTTKVPNWVTSCFLSVDRMLQLEPKLP----DVTELDVLKKDSSPTQTSVVID
DSKKKVSESSS-----------SVGLLDLEDQEQLLRICCKCIQKQLPSGTMHAILQLCATLTKVHVAAISFLESGGLHA
LLSLPTSSLFSGFNSVVSTIIRHILEDPHTLQQAMELEIRHSLVTAANRHANPRVTPRNFVQNLAFVVHRDPVIFMKAAQ
AVCQIEMVGDRPYVVLLKDREKEKSKEKEKDKLVDKDKSSGVATKITSGDMVMASPVS-AKGKQSDLSVRNMKSHRKPPQ
TFVTVIEHLLDLVMSFVPPQRAEDQSDGSSSMDMDIDSSSAKGKGKAVAVTHEESK-------QAIQDATACLAKNAFVL
KLLTDVLLTYASSVQVVLRHDAELSSTRGP-----TRTSGGIFNHILQHLLPHATKQKKERKPDSDWRYKLATRGNQFLV
ASSIRSSEGRKRICSEICSIFVEFTDNSTGCKPPML----RMNAYVDLLNDILSARSPT------GSSLSAESVVTFVEV
GLVQCLTKTLQVLDLDHPDSAKIVTGIVKALEVVTKEHVHLADFNAKGENSSKTVLEQNNVDSSSNRFQV----LDTTSQ
PTAMVTD------HRETFNAVHAPRSSDSVADEMDHDRDIDGGFAHDGEDDFMHEIAEDRTGNESTMDIRFDIPRNR---
-----------EDDMAEDEDDSDEDMSGDDGEEVDEDDDDEENNNLEEDDAHQISHADTDQDDRE---------------
-----------------IDEEEFDEDLL-EEDDDDEDEEGVILRLEEGINGINVFDHIEVFGGSNNVSGDTLR-----VM
PLDIFGTRR-----QGRSTSIYNLLGRASDQGVLDHPLLEEPSM----------------------------------LL
PQQRQPENLVEMAFSDRNHENSSSRLDAIFRSLRSGRNGHRFNMWLDDGPQRNGSAAPTVPEGIEELLLSQLRRP-----
-----------TAEHP---DEQSTPAVDAQVNDPPSNFHGSETDAREGS-----AEQ---NENDDIPAVRSEVDGSASAG
PAPPHSDELQRDASNASEHVADMQYERSDAAVRDVEAVSQASSGSGATLGESLRSLDVEIGSVEGHDDGDRHGASDRTPL
G-DVQAATRSRRPSGNAVLVSSRDISLESVREIPQNTVQE------------SDQNASEGDQEPNRATGTDSIDPTFLEA
LPEDLRAEVLSSRQNQVTQTSSEQPQHDADIDPEFLAALPPDIREEVLAQQRAQRLQQQSQELEGQPVEMDAVSIIATFP
SEIREEVLLTSPDTLLATLTPALVAEANMLRERFAHRYHS-GSLFGMNSR---NRRGESSRRGDIIGSGLDRNTGD---S
SRQTASKLIETVG-TPLVDKDALNALIRLLRVVQPIY---KGQLQRLLLNLCAHRESRKSLVQILVDMLMLDLQGSSKKS
IDATEPSFRLYGCHANIT----YSRPQSSDGVPPLVSRRVLETLTYLARNHPNVAKLLLFLQFPCPPTCHTETLDQRRGK
A-VLVE--DGEQQSAFALVLLLTLLNQPLYMRSVAHLEQLLNLLEVVMLNAENEVNQVKLQSSSERPSGPENATQDAQED
ASVPGSSGAKPNADDSGK---------SSSDNISDLQAVLHSLPQAELRLLCSLLAHDGLSDNAYLLVAEVLKKIVALAP
FICCHFINELSRSMQNLTVCAMNELHLYEDSEKAI-LSTSSANGMAVLRVVQALSSLVTSLQERK-DPELLAEKDHSDAL
SQISDINTALDALWLELSNCISKIESSSDYTSNLSPT---SANATRVST-GVAPPLPAGTQNILPY---IESFFVTCEKL
RPGQPDAVQEPST---SDMEDASTSSSGQKSSASHTSLDEKHTAFVKFSEKHRRLLNAFIRQNSGLLEKSF-SLMLKVPR
LIDFDNKRAYFRSKIKHQHDHHHS-PVRISVRRAYILEDSYNQLRMRSPQDLKGRLTVHFQG-----EEGIDAGGLTREW
YQLLSRVIFDKGALLFTTVGN------------------------------------------DLTFQPNP------NS-
-VYQTEHLSYFKFVGRVVGKALFDAQLLDVHFTRSFYKHILGAKVTYHDIEAIDPAYYRNLKWML-------------EN
DISDVLDLTFSMDADEE--KLILYEKAE-----VTDCELIPGGRNIRVTEENKHEYVDRVAEHRLTTAIRPQINAFMEGF
NELIPRELIS-----IFNDKEFELLISGLPD-IDLDDLKANTEYS-GYSIASPVIQWFWEIVQGFSKEDKARFLQFVTGT
SKVPLEGFSALQGISGPQRFQIHKA----------------YGSTNHLPSAHTCFNQLDLPEYTSKDQLQERLLLAIHE-
ANEGFGFG
>TraesCS7B02G313300.1 
--------------------------------------------------------------------------------
--------------------------------------------------------------------------------
--------------------------------------------------------------------------------
--------------------------------------------------------------------------------
--------------------------------------------------------------------------------
-------------------------------------------------MPPQNKSRKLHGEAADFFGQLFFFFDA----
----------------------------------------------------------------KLDDDVDILCQVCGML
LQYVKCDAGGLVSLFATVDYSEVGPSVIIRVRKFLHMCI--------DALYVKRFQLVNQPEASSESDLMPFVQLLRTAI
CLLSHKLPWN----------------------------------------------------------------------
--------------------------------------------------------------------------------
--------------------------------------------------------------------------------
-----------CEVIGYLHQKKVFCLFREIIMVVVQN---------------ERQLKHRDFLSALYEVLALVASHVGNHP
CSCVL----------------------------------LDPKWSFSSQILTIPFLCHRLP--EFMKVLSADE-------
-------------------------------------------------FKTEYMYQIAC--------------------
--------------------------------------------------------------------------------
------------------------------------------------------------ADVLPNDTLANHPGQAYVLS
NVLDIATLIFSESGFDSDRAA----GIINFCT------------------------------------------------
---------------------------SLLDAFPKIASSIQSTHV-----------------------------------
--------------------------------------------------------------------------------
--------------------------------------------------------------------------------
---------------------------------------------DGAMPIEADDF------------------------
--------------------------------------------------------------------------------
-------------------------NHLDVDLQRHI--------------------------------------------
------------------------------------------------------------------LTSVECLVNGVLSG
ISS-----------------------------------------------------------------------------
--------------------------------------------------------------------------------
----------------TGSSDTAGPSSAKLQLV-----------------------------------------------
--------------------------------------------------------------------------------
----------GPISAFLHGMLSTGFVEGI---------------------------------------------------
------------------------------MTVLVYNTEIVPALWNYI--------------------------------
--------------------------------------------------------------------------------
----------------------------------------KSCC------------------------------------
----------------------------KNDKRKSFPERDTPS-------------------------------------
--------------------------------------------------------------------------------
--------------------------------------------------------------------------------
--------------------------------------------------------------------------------
--------------------------------------------------------------------------------
--------------------------------------------------------------------------------
--------------------------------------------------------------------------------
--------------------------------------------------------------------------------
---------WLLP----------------LSIFCSMY---SHILE------------------LVDIA------------
--------EFRDCKKPLSLS--LEELKS----------------------------------------------------
--------------------------------------------------------------------------------
--------------------------------------------------------------------------------
-------------LVSILKEALWELLW---------TIPVQTSTLQTSPTPGSKTLLTESLKHSA---------------
--RTGLCELFTKLEDWNIRNSFVDASEFCSKEDFSDE-------FVLQA-SIAGTRESEIIRLAPL---LVPF-------
--------------------------------------DIRLKIF-------SQYLVFDQAHMADFRQVPA---------
-------------------------PRTLEIRRNQLLEDAIHNISLLSVEDLKGTIQVVFFDEHGMREAGVDGGGIFRDF
MNTTTKTAFDARAGLFMETD-------------------------------------------DHLLYPNP------ESI
STAGEHHLQKFHSLGVLLGKAIYERVPVDLSFAIFFLRKLKEKPTFFNDLFSLDPVYYDNLCGMK---------------
--------KNPG-------LWLDFP------------NLLPGVGEIDVNNDNVITYMHLRANEKLNFQACIQTAQFLRGL
QQLIPKKWID-----MFNEHEFQLLISGPPC-LNLEDLLLNTKYGGEYHEDHEVIVMFWNVLRRFSQNEQKQFLFYVI--
-----------------PG----------------------TDDTGRLPRAHTCFNELMLPPYQIKEQMRDRLSVAIS--
ANAGFDLM
>TraesCS4D02G025000.1 
--------------------------------------------------------------------------------
--------------------------------------------------------------------------------
--------------------------------------------------------------------------------
--------------------------------------------------------------------------------
--------------------------------------------------------------------------------
--------------------MQKQPPSTSSPPAMSVPPSGHRQVSLRGSSAREITRDALLQKVSEERQLRSHLRRA-AAA
ALTIQRVWRRYHL--IRKVTEQLHEEWEVLVNQLDINLTNQWISSKMLRPFLFFITQPSSWYKGQQTKTVKSISRCFKII
LNSINSMDQSKNFCSFAVGFPEERSIWLYQAKKLISLCS--------CILARCDHCCCKDVNMVEISTLTMRLAISLTDC
KTWKNLTSENTRAADASVETL-----------------------------------------------------------
--------------------------------------------------------------------------------
--------------------------------------------------------------------------------
-----------IEFIGTRQSGTYRCVRRYIKCFGPHV--------TPGKIDSAIAPDDQLLVTASAVTLALRPFNSTRAD
MGVDL----------------------------------TGAAKEYFTLILTIPYICKRLPPLLLPALKHISVLQPSLSI
LL-----------------------------------------------ISKDKIFEEISKLEQS---------------
--------------------------------------------------------------------------------
--------------------------------------------------------------EVSNVDNSTIPYCGWALG
NLITLATEHDDLSNSGCFIQG---LDCCLYVDAINCISQ-----------------------------------------
---------------------------NLLKCFEESKGMLHCIDD-----------------------------------
--------------------------------------------------------------------------------
--------------------------------------------------------------------------------
------------------------------------------RATNNTSITEEADTNDSCR-------------------
--TKTLFMD--------------------LLKPIYQQWHLRKLL------------------------------------
-------------------------ILAKEDVPCDRETNHDLDQR-----------------------------------
------------------------------------------------------------------QVKRRSLKLTDIIC
FYYYM---------------------------------------------------------------------------
--------------------------------------------------------------------------------
--------------------------------------------------------------------------------
--------------------------------------------------------------------------------
----------LRIFSSLNPSIGPLPI------------------------------------------------------
------------------------------LNMLSFTPGFLVDLWGTLEISIFGQT------------------------
--------------------------------------------------------------------------------
-----------GQKSQEPEHVKQLAGSSSGEQISSTRQRRNTKD------------------------------------
----------------------------TPKKWANVLHKITGK---------------SNDADDTNLSDSLTS-------
--------------------------------------------------------------------------------
--------------------------------------------------------------------------------
--------------------------------------------------------------------------------
--------------------------------------------------------------------------------
--------------------------------------------------------------------------------
--------------------------------------------------------------------------------
-------------------------------------------------------------------------------E
NSNDDALILWDIETMRQGSEGIGKDVMHMLHLFCAIY---GHLLL------------------VLDDI------------
--------EFYEKQIPFT----LEQQRK----------------------------------------------------
--------------------------------------------------------------------------------
--------------------------------------------------------------------------------
-------------IASALNTFVYNSFL---------QNSGSGNKPLIDVTVRCLNLLYERDSRHR---------------
---------FCPSSLWLSPA-RTGRIPIAAAARAHEA---AFASLVGTT-SGIPTRSSVLTTV-PH---VYPF-------
--------------------------------------EERS--------------------------------------
----------------------------------RIHRDSHSSSECGLP------------------EAGLDYGGLSKEF
LTDLSKAAFSPEYGLFTQTSTS-----------------------------------------DSSIIPSS------SA-
-KLLDNGIDMIEFLGRVVGKALYEGILLDYCFSQVFVQKLLGRYSFLDELSTLDSELYRSLMQLK---------------
--------HYDGDVEE---LCLDFTLTEELGGKRIVHELRPGGKNISVTNENKLHYVHAMADYKLNRQILPFSNAFYRGL
SDLISPSWLS-----LFNANEFNQLLSGGSQDFDVDDLRNNTKYTGGYTESSRTVKLFWEVIKGFKPTERCLLLKFVTSC
SRAPLLGFKYLQ-----PGFTIHKV-PCD----VTLWASIGGQDVDRLPSASTCYNTLKLPTYKRSSTLRSKLLYAIS--
SNTGFELS
>TraesCS7A02G244000.1 
--------------------------------------------------------------------------------
--------------------------------------------------------------------------------
--------------------------------------------------------------------------------
--------------------------------------------------------------------------------
--------------------------------------------------------------------------------
--------------------------------------------------------------------------------
--------------------------------------------------------------------------------
-------------------------------------------------MDPNVVAISQESNSSSDAIRLTVQSIDGKKT
VVVAGPQDTLGEVL------------------------------------------------------------------
--------------------------------------------------------------------------------
--------------------------------------------------------------------------------
-----------GRFVDVGPRR--RSDLHAVHECRNLH-------------------------------------------
---------------------------------------LEAKINELDLPRGATLHLTRYP-------------------
-------------------------------------------------DAWSLASQIAAAATTD---------------
--------------------------------------------------------------------------------
-------------------------------------------------------------MDVSNETAELFKRFIHDGE
VQIDPLARHLGVPNCSSWTDF-----------------------------------------------------------
---------------------------EHVTKMLYTRDIVLLVKK-----------------------------------
--------------------------------------------------------------------------------
--------------------------------------------------------------------------------
-------------------------------------------FLASAKATNERQAG-----------------------
-----------------------------TAVEYLDVLLR----------------------------------------
-------------------------SGVIGVLVRLYSS------------------------------------------
------------------------------------------------------------------GSMLHHLRANSAII
CLLYPEI-------------------------------------------------------------------------
--------------------------------------------------------------------------------
--------------------------------------------------------------------------------
--------------------------------------------------------------------------------
----------SGILPRLEVCF--LPLWLELCR------------------------------------------------
------------------------------LIPAASGKGRSDPLYEKC--------------------------------
--------------------------------------------------------------------------------
-------------------------RHRLAAVLSLFERTPSLRM------------------------------------
----------------------------PKMPQEWLIERLIPI---------------AKDATDVIIRYMAAG-------
--------------------------------------------------------------------------------
--------------------------------------------------------------------------------
--------------------------------------------------------------------------------
--------------------------------------------------------------------------------
--------------------------------------------------------------------------------
--------------------------------------------------------------------------------
--------------------------------------------------------------------------------
---------WAAP-------------DDKLFVFRVLFALVCYFRRR----------------------------------
--------EVYAQRKDGPVGAVLSRTAM----------------------------------------------------
--------------------------------------------------------------------------------
--------------------------------------------------------------------------------
-------------SLLISVNAFMTRLEGAS------PSKEQQQQDATHNILPGLATLEQHQQDTV---------------
----------DSIWVVLGQL--------------------DMWSVTDCH-LAGAIRATCTAHAACL---NALVLGTSAD-
--------------------------------------RSRCKDIGRIVVKHKDLLGFEVRMHFARAMLPE-MDATSSVF
MLFDDEPH-----------------ALEMLIDRSQLLPDSFRYVSEAASHVLHGRLFVEFLD-----EEALGE-GVAREW
ISLVCRALFDPRHGLFSPCPRD-----------------------------------------QQRFFLNP------AS-
-GADPLQLKYFDFAGRMIGLALMHNVPVGVRFDRTLFFQLAGRPLTLDDIADADPSTHASCKKIL---------------
--------EMDPDLVDSDALGLTFAREVGVFGSGEVIELLPGGRDIAVDSKNRGQYIELLIQSLFMASTKDQLTHFAKGF
SYMLVKPELRKLFFLSLHLKDLDSMLGGRIGAIDVQEWKEYTRYEGGFTQQDDQINWFWEAVASMMVEEQRRLLFFWTSV
EYLPFDGFRGLH---LGSGLVISKA---------------SLKTSEHLPSSSTCFYRLNMPVYTSFSMTLSRLQKITQEH
VSNSFGEI
>TraesCS6A02G003300.1 
--------------------------------------------------------------------------------
------------------------------------------------METRSRKRA-----------------------
--------------------------------------------------------------------------------
--------------------AASTP--SSSSSSSKRARTA-P------RPAP--------------------PAMDPSPS
SRRRARAAAAAAAAAAEKGKD-LDPSSTSNPA-PHH----------------HHHEDEDEDGDDDSAAAPFPPSFTSAST
ALQGLLRRLGAGLDDLLPGSAAAAAASSTIS--------AQLKRILAGLQAEGDESRQ-LGSLMQLCEMLSIGTED-SLA
AFPVDAFVPLLVG--LLREEDGPGASPEVMLLAARALANLVDVLPSACSSVVHYGAIPCFCARLLTIEYMDLAEQSLQAL
RKISLEHPTACLRAGALMAVLSYLDFFSTGVQRVALSTA----------ANICRKLPSDASEFVMEAVPLLTNLLHHHDS
KVLEHASVCLTRIA------------------------------------------------------------------
--------------------------------------------------------------------------------
--------------------------------------------------------------------------------
-----------EAFAHHPEKLDELCNHGLVAQAANLV---------------SISNS-PGQTSLSTSTYTGLIRLLSTCA
SGSLL----------------------------------AAKTLLLLGISGTIKEILSGSG--LVAGTSVAPALSRPADQ
-------------------------------------MF----------EIVSLADDLLPHLPVG---------------
--------------------------------------------------------------------------------
---------------------------IISLPTNCRVFIKGSSTRRPAPTKQDGAGSTENERSGHESLLQEHPELLQQFG
MDLLPVMTQVYGSSVNAPIRH----KCLSIIGKLMCYSSAEMIQTLLSTTNIS---------------------------
---------------------------SFLAGILAWKDPQVLIPA-----------------------------------
--------------------------------------------------------LQIAEIMMEKLPETFSKLFVREGV
VHAVEALICPESSNMVPPQV------------------------------------------------------------
----------------------PPQDKDGDS--VMSSRPRRQRRRGGAAPTENSLLDVSNASNSGIASASPCSTEVPVTS
--LRFEVSD--------------------RAKSFKDKYFPSDH-GSS---------------------------------
-----------D-------------AGVTDDLLKLRALCAKLNTATDNVITKAKGKSKALSPSHFDISHDVDEQLDLIVN
EMLAELSKANG-------------------------------------------------------VSTFEFIRSGVITS
FLDYLSCGTF----------------------------------------------------------------------
--------------------------------------------------------------------GKEKVSEANLP-
KLRQQALRRYKSFISVALSAD-HERDETPMTLLV----------------------------------------------
--------------------------------------------------------------------------------
----------QKLQSALC-SLERFPVVLSQSNRIGT------------------------------GGSRLT----SGLG
ALAQP--FKLRLCRAQGEKSLRDYSSNIVLIDPFASLAAVEDFLWPRVQRGEAASKPPVASANNSESGTP---GAAAGGS
STPAS-ARRPTTRSKSSAASAGTSSKESL-EESTSSAKAKGKAVVKPSSAEPKGPNTRNATRRKSALEKDLDMKQTH---
-----------GDSSSEDEELDTSHIELDDALMI--DDDDISED------------------------------------
----------------------------EDDDHEVLQEGSLPICVQDGVHDVKLGDA-DDSNVGS-ASDSQAQ-------
--------------------------------------------------------------------------------
--------------------------------------------------------------------------------
--------------------------------------------------------------------------------
--------------------------------------------------------------------------------
--------------------------------------------------------------------------------
-------------------------------------------------------------------------------P
S--SGSGSSARNIM-GRGVNAAEFRTAGAFGSQGAMSFVA-ATMAGLTSGGGRGVRGGRDRRGLSLGG-----------S
MSEH-NKLIFMAG-------------GKQLSKNLTVY---QAIQRQLMLDEDDEERFNGSDL-PNDGN------------
--------RFWGDVFTIT----YQKADS----------------------------------------------------
---------------------------------------------------------------------------QAEKG
SQGSSASL--HQKSESGR--------------------------------------------------------------
-------SV----SEAHKVSLLDSILQGELPCDLE-KTNSTYSILALLRVLEGLNQLSPRLRAQT------------ASD
DFAEGKIATLDELYEAGTKVPSEEFVNSKLTPKLTRQ---MQDVLALCS-GSLPSWCNQITKACPF---LFPF-------
--------------------------------------ETRRQYFHSTAFGLSRALNRLQQQQGDNPNTGS-EREVRFGR
LQ-----------------------RQKVRVSRNRILDSAAKVMEMFSSQ--RAVLEVEYFG-----EVGTGL-GPTLEF
YTLLGHELQNARLGLWRSSSPYDYSEMEIDKNGVIHVDSDDDLPAPQELNS--SEDARNLVQAPLGLFPRPWPSNVDTSE
GSRFFKVVEYFRLVGRVVAKVLQDGRLLDLPLSTAFYKLILGQELDLFDIISFDAELGKTLQELQVLVERRRFLESTCGK
DQLEVADLRFRGAPIED--LCLDFTLPG-----FPDYILKEGEQNTIVNIHNLEEYVSLVVDATVKSGIMKQVEAFRSGF
SQVFDISSLQ-----IFSPQELDYLICGRQEIWEAESLVDNIKFDHGFTAKSPAIINLLEIMAEFTPDQQHAFCQFVTGA
SRLPTGGLAALS-----PKLTIVRK-HPSSGVSTLNTSGVTDAADDDLPSVMTCANYLKLPPYSTKEVMRKKLLYAILE-
GRGSFDLS
>TraesCS5A02G262600.2 
--------------------------------------------------------------------------------
--------------------------------------------------------------------------------
--------------------------------------------------------------------------------
--------------------------------------------------------------------------------
--------------------------------------------------------------------------------
-----------------------------------------------------------------------MYRRH----
--------------------------------------------------------------------------------
-------------------------------------------------AKRRREAPDHALPASSKAPVMTTTHSGGASS
SSA-----------------------------------------------------------------------------
--------------------------------------------------------------------------------
--------------------------------------------------------------------------------
-----------AAAFYAPPPRRLHFFVRATDSKTIAI------------------------HAAADDTVAAVLAHLADCG
YGRDL-------------------------------------RLLYAGRQLQPEATVASLG-------------------
-------------------------------------------------LAPDSTLQLAARLRST---------------
--------------------------------------------------------------------------------
----------------------------------------------------------------------PHPKAWQLAS
HIAATAASRDAGTDSAHTLD------------------------------------------------------------
---------------------------DLVKEYIACCDPGSQHNR-----------------------------------
--------------------------------------------------------------------------------
--------------------------------------------------------------------------------
---------------------------------------NDRRAKGDTGSTDR---------------------------
-----------------------------HAEDYLDIFLQ----------------------------------------
-------------------------SGAAIALVRLY--------------------------------------------
------------------------------------------------------------------LSDFSFSRSYAERA
IRCFLST-------------------------------------------------------------------------
--------------------------------------------------------------------------------
--------------------------------------------------------------------------------
--------------------------------------------------------------------------------
----------DPATLPPNVMLVTAPVLLEFC-------------------------------------------------
-------------------------------RLLALTAGNKDSLYKSC--------------------------------
--------------------------------------------------------------------------------
-------------------RYTLASVLCLPLSVLGASKSPTKVI------------------------------------
------------------------------EQVLPFAREIVEL---------------VLNGLGSET-------------
--------------------------------------------------------------------------------
--------------------------------------------------------------------------------
--------------------------------------------------------------------------------
--------------------------------------------------------------------------------
--------------------------------------------------------------------------------
--------------------------------------------------------------------------------
--------------------------------------------------------------------------------
---------MLVP-------------RTDLEELSNFF---KVLRQQV---------------------------------
--------LLWMPDGSMPKNM-YSRECK----------------------------------------------------
--------------------------------------------------------------------------------
--------------------------------------------------------------------------------
----------------RTDTWVWELH--------------EMSMNLLKRVDECLKRLEMDLSSLS---------------
---SDTRGVIENQPIWVTRL--------HILAILTEL---DFISGIFED-VAHNLRFVLLAHKAPLNA-LVRC-------
--------------------------------------SKRNEHLHWL-MKHKDLLCFEARRNLVLMLFSE-GKDDYGE-
-------------------------LHEMLIDRSRLLDESFEYITQAKPSELHSGLFMEFKN-----EEATGP-GVLREW
FCMVSQALFSPQQVLFLPCPND-----------------------------------------QRRFYLNG---------
--------------RRVIGLALMHKVQVGIVLDRTLFLYLAGRSITLEDISAADPFTYASCKRIL---------------
--------EMGAAEIDD--LTLTFSRDVHTLGSRKTIELCKGGQDISVNISNREHYIDLLIKNIFVDSISEQLANFAKGF
GDILANPKLREVFFGCLDLEDFDRMLGGSNNTINLKDWRSHTQYN-GYKEKDRHVNWFWKAVESMTVEQQRQLLFFWTSV
KYLPSEGFGGLS-----SKLYIYKT----------------TESADHLPSSHTCFYRLCLPPYPSLKVMQSQLQKITQEH
VSCSFGTW
>TraesCS4B02G027200.1 
--------------------------------------------------------------------------------
--------------------------------------------------------------------------------
--------------------------------------------------------------------------------
--------------------------------------------------------------------------------
--------------------------------------------------------------------------------
--------------MRHGMQKQPPSTSTSSPPAMSVPPSGHRQVSLRGSSAREITRDALLQKVSEERQLRSHLRRA-AAA
ALTIQRIWRRYHL--IRKVTEQLHEEWEVLVNQPDINLTNQWISSKMLRPFLFFITQPSSWYNWQQTKTVKSISRCFKII
LNSINSMDRSKNFCSFAVGFPEERSIWLYQAKKLISLCS--------CILARCDHCCCKDVNMVEISTLTMRLAISLTDC
KTWKNLTSENTRAADASVETL-----------------------------------------------------------
--------------------------------------------------------------------------------
--------------------------------------------------------------------------------
-----------IEFIGTRQSGTYRCVRRYIKCFGPHV--------TPGKIDSAIAPDEQLLVTASAVTLALRPFNSTRAD
MGVDL----------------------------------TGAAKEYFTLILTIPYICKRLPPLLLPALKHIS--------
-------------------------------------------------TSKDKIFEEISKLEQS---------------
--------------------------------------------------------------------------------
--------------------------------------------------------------EVSSVDNSTIPYCGWALG
NLITLATEHDDLSNLGCFIQG---LDCCLYVDAINRISQ-----------------------------------------
---------------------------NLLKCFEESKGMLHCIDD-----------------------------------
--------------------------------------------------------------------------------
--------------------------------------------------------------------------------
------------------------------------------RAANNTSITEEADTSDSCR-------------------
--TRTLFMD--------------------LLKPIYQQWHLRKLL------------------------------------
-------------------------ILAKEDVPRERETNHDLDQR-----------------------------------
------------------------------------------------------------------QVKCRSLKLTDIIC
FYYYM---------------------------------------------------------------------------
--------------------------------------------------------------------------------
--------------------------------------------------------------------------------
--------------------------------------------------------------------------------
----------LRIFSSLNPSIGPLPI------------------------------------------------------
------------------------------LNMLSFTPGFLVDLWGTLEISIFGQT------------------------
--------------------------------------------------------------------------------
-----------GHKSQEPEHEKQLAGSSSGEQISSTKQRRNAKD------------------------------------
----------------------------TPKKWANVFHKITGK---------------SNDADDTNLSDSLTS-------
--------------------------------------------------------------------------------
--------------------------------------------------------------------------------
--------------------------------------------------------------------------------
--------------------------------------------------------------------------------
--------------------------------------------------------------------------------
--------------------------------------------------------------------------------
-------------------------------------------------------------------------------E
NSNDDALILWDIETMRQGSEGIGKDVNHMLHLFCAIY---GHLLL------------------VLDDI------------
--------EFYEKQIPFT----LEQQRK----------------------------------------------------
--------------------------------------------------------------------------------
--------------------------------------------------------------------------------
-------------IASALNTFVYNSFL---------QNSGSGNKPLIDVTVRCLNLLYERDSRHR---------------
---------FCPSSLWLSPA-RTGRIPIAAAARAHEA---AFASLVGTT-SGIPTRSSVLTTV-PH---VYPF-------
--------------------------------------EERVQMFR-----EFIELDKASRRANGEVSGPG-PG------
-------------------------SIEIVIRRGHIVEDGYRQLNCLRSK-LKSCIHVSFVSECGLPEAGLDYGGLSKEF
LTDLSKAAFSPEYGLFTQTSTS-----------------------------------------DSSIIPSS------SA-
-KLLDNGIDMIEFLGRVVGKALYEGILLDYCFSQVFVQKLLGRYSFLDELSTLDSELYRSLMQLK---------------
--------HYDGDVEE---LCLDFTLTEELGGKRIVHELRPGGKNISVTNENRLHYVHAMADYKLNRQILPFSNAFYRGL
SDLISPSWLS-----LFNANEFNQLLSGGSQDFDVDDLRNNTKYTGGYTESSRTVKLFWEVIKGFKPTERCLLLKFVTSC
SRAPLLGFKYLQ-----PGFTIHKV-PCD----VTLWASIGGQDVDRLPSASTCYNTLKLPTYKRSSTLRSKLLYAIS--
SNTGFELS
>TraesCS5A02G121600.1 
--------------------------------------------------------------------------------
--------------------------------------MAAAAMAAHRASFPLRLQQILSG?????????????------
--------------------------------------------------------------------------------
-------------------?PAKVKAFIDRVINIPLHDIAIPLSGFHWEFNKGNFHHWKPLFMHFDTYFKTYISSRKDLL
LSDDMSESE-PLTKNTILQILRVMQIVLENCQNKTTFAGLE-HFKNLLTSSDPEVVVAALETLASVVKINPSKLHMNGKL
ISCGAINSHLLSLAQGWGSKEEGLGLYSCVVANERNQLEG-LCLFPADMENKYDGTQHRLGSTLHFEYNLAPVQDS-DQA
NDKSSNLCVIHMPDLHLRKEDDLSILKQCINKFNVPPEHRFALFTRIRYAHAFNSPRTCRLYSRISLLSFIVLVQSSDAH
DELTSFFTNEPEYINELIRLVRSEDIVPGPIRALAMLALGAQLAAYASSHERARILSGSSIISAGGNRMVLLSVLQKAIS
SLSSPNDTSSPLIVDALLQFFLLHVLSSSSSGTTVRGSGMVPPLLPLLQDKDPSHMHLVCLAVKTLQKLMEYSSPAVSLF
KDLGGVELLSQRLHVEVQRVI-GVAEITSVVASDTSKSEDDHL---------------YSQKRLIKALLKALGSATYSPA
NPARSQSSNDNSLPMSLSLIFQNVGKFGGDIYFSSVTVMSEIIHKDPTCFPALKELGLPDAFLSSVTAGVIPSCKALICV
PNGLGAICLNNQGLESVRETSALRFLVETFTSKKYLIPMNEGVV-LLANAVEELIRHVQSLRSTGVDIIIEIINK-LSCP
RGDKITEAASAEEKTD-----METDVE------GRDLVSAMD----SGTDGTNDEQFSHLS--IFHVMVLVHRTMENSET
CRLFVEKGGLQTLLTLLLRPTITQSSGGMPIALHSTMVFKGFTQQHSTPLARAFCSSLKEHLKNALQELDTVFRSCEVTK
MEKGA----IPSLFIVEFLLFLAASKDNRWMNALLSEFGDVSRDVLEDIGRVHREVLWQISLFDEKKIEPEASSPSANE-
---AQQVDAAVGDTDDNRYTSFRQYLDPLLRRRGSGWNIESQVSDLINIYRD----MGRAATDSHRVGADRYPSTGLPSS
SQDQPSSSSDANAKSEEDKKRSEHSSCCDMMRSLSYHINHLFMELGKAMLLTSRRENSPINLPPSVVSVASNIASIVLEH
LNFEGHTISPEREITVATKCRYLGKVVEFIDGILLD-RPESCNPIMVNSFYCRGVIQAILTTFEATSELLFAMNRPPSSP
METDSKTGMEEKDTDCSWIYGPLSSYGAAMDHLVTSSFVLSSSTR-QLLEQP----IFSGTVRFPQDAERFMKLLQSKVL
KTVLPIWAHPQFPECNLELISSVTSIMRHVYSG-VEVKNNVSNMA----ARLAGPPPDENAISLIIEMGFSRARAEEALR
QVGTNSVEIATDWLFSHPEEP-PEDDELARALAMSLGN-SDTPVQEEDDRTNDLELEEVNVQLPPMDEVLSSCLRLLQAK
ETLAFPVRDMLVTISSQNDGQNRVKVLTYLIDHLKQCLVASDPLKNT-ALSAFFHVLALILHGDTAAREVASKAGLVKVV
LNLLCSWELEPR-------------EGQTTKVPNWVTSCFLSVDRMLQLEPKLP----DVTELDVLKKDNSPTQTSVVID
DSKKKDSESSS-----------SVGLLDLEDQDQLLRVCCKCIQKQLPSGTMHAILQLCATLTKVHVAAISFLESGGLHA
LLSLPTSSLFSGFNSVVSTIIRHILEDPHTLQQAMELEIRHSLVTAANRHANPRVTPRNFVQNLAFVVYRDPVIFMKAAQ
AVCQIEMVGDRPYVVLLKDREKEKSKEKEKDKLVDKDKSSGVATKITSGDMVMASPVS-AKGKQSDFSARNMKSHRKPPQ
TFVTVIEHLLDLVMSFVPPQRAEDQSDGSSSMDMDIDSSSAKGKGKAVAVTHEESK-------QAIQDATACLAKNAFVL
KLLTDVLLTYASSVQVVLRHDAEFSSTRGP-----TRTSGGIFNHILQHLLPHATKQKKERKPDGDWRYKLATRGNQFLV
ASSIRSSEGRKRICSEICSIFVEFTDNSTGCKPPML----RMNAYVDLLNDILSARSPT------GSSLSAESVVTFVEV
GLVQCLTKTLQVLDLDHSDSAKIVTGIVKALEVVTKEHVHLADFNAKGENSSKTVLEQNNVDSSSNRFQV----LDTTSQ
PTAMVTD------HRETFNAVHASRSSDSVADEMDHDRDIDGGFAHDGEDDFMHEIAEDRTGNESTMDIRFDIPRNR---
-----------EDDMAEDEDDSDEDMSADDGEEVDEDDDDEENNNLEEDDAHQISHADTDQDDRE---------------
-----------------IDEEEFDEDLLEEEDDDEEDEEGVILRLEEGINGINVFDHIEVFGGSNNVSGDTLR-----VM
PLDIFGTRR-----QGRSTSIYNLLGRASDQGVLDHPLLEEPSM----------------------------------LL
PQQRQPENLVEMAFSDRNQENSSSRLDAIFRSLRSGRNGHRFNMWLDDGPQRNGSAAPTVPEGIEELLLSQLRRP-----
-----------MAEHP---DEQSTPAVDAQVNDPPSNFHGPETDAREGS-----AEQNENNENDDIPAVRSEVDGSASAG
PAAPHSDELQRDASNASEHVADMQYERSDTAVRDVEAVSQASSGSGATLGESLRSLDVEIGSVEGHDDGDRHGASDRTPL
G-DVQAATRSRRPSGNAVPVSSRDISLESVREIPQNTVQE------------SDQNASEGDQEPNRATGTDSIDPTFLEA
LPEDLRAEVLSSRQNQVTQTSSEQPQHDADIDPEFLAALPPDIREEVLAQQRAQRLQQQSQELEGQPVEMDAVSIIATFP
SEIREEVLLTSPDTLLATLTPALVAEANMLRERFAHRYHS-GSLFGMNSR---NRRGESSRRGDIIGSGLERNTGD---S
SRQTASKLIETVG-TPLVDKDALNALIRLLRVVQPIY---KGQLQRLLLNLCAHRESRKSLVQILVDMLMLDLQGSSKKS
IDATEPSFRLYGCHANIT----YSRPQSSDGVPPLVSRRVLETLTYLARNHPNVAKLLLFLRFPCPPTCHTETLDQRHGK
A-VLVE--DGEQQSAFALVLLLTLLNQPLYMRSVAHLEQLLNLLEVVMLNAENEVNQAKLESSSERPSGPENAIQDAQED
ASVAGSSGAKPNADDSGK---------SSADNISDLQAVLHSLPQAELRLLCSLLAHDGLSDNAYLLVAEVLKKIVALAP
FICCHFINELSRSMQNLTVCAMNELHLYEDSEKAI-LSTSSANGMAVLRVVQALSSLVTSLQERK-DPELLAEKDHSDSL
SQISDINTALDALWLELSHCISKIESSSEYTSNLSPT---SANATRVST-GVAPPLPAGTQNILPY---IESFFVTCEKL
RPGQPDAVQEPST---SDMEDASTSSSGQKSSASHTSLDEKHTAFVKFSEKHRRLLNAFIRQNSGLLEKSF-SLMLKVPR
LIDFDNKRAYFRSKIKHQHDHHHS-PVRISVRRAYILEDSYNQLRMRSPQDLKGRLTVHFQG-----EEGIDAGGLTREW
YQLLSRVIFDKGALLFTTVGN------------------------------------------DLTFQPNP------NS-
-VYQTEHLSYFKFVGRVVGKALFDAQLLDVHFTRSFYKHILGAKVTYHDIEAIDPAYYRNLKWML-------------EN
DISDVLDLTFSMDADEE--KLILYEKAE-----VTDCELIPGGRNIRVTEENKHEYVDRVAEHRLTTAIRPQINAFMEGF
NELIPRELIS-----IFNDKEFELLISGLPD-IDLDDLKANTEYS-GYSIASPVIQWFWEIVQGFSKEDKARFLQFVTGT
SKVPLEGFSALQGISGPQRFQIHKA----------------YGSTNHLPSAHTCFNQLDLPEYTSKDQLQERLLLAIHE-
ANEGFGFG
>TraesCS6D02G005600.1 
--------------------------------------------------------------------------------
------------------------------------------------METRSRKRA-----------------------
--------------------------------------------------------------------------------
--------------------AAST---SSPASSSKRARTA-PAG----RPGP--------------------PAMDPSPS
SRRRARAAAAAAAAAAEKGKD-PDPSSTSNPA-PHH----------------HHHEEDDDEDDDDSAAAPFPPSFTSAST
ALQGLLRRLGAGLDDLLPGSAAAAAASSTTS--------AQLKRILAGLQAEGDESRQ-LGSLMQLCEMLSIGTED-SLA
AFPVDAFVPLLVG--LLREEDGPGASPEVMLLAARALANLVDVLPSACSSVVHYGAIPCFCARLLTIEYMDLAEQSLQAL
RKISLEHPTACLRAGALMAVLSYLDFFSTGVQRVALSTA----------ANICRKLPSDASEFVMEAVPLLTNLLHHHDS
KVLEHASVCLTRIA------------------------------------------------------------------
--------------------------------------------------------------------------------
--------------------------------------------------------------------------------
-----------EAFAHHPEKLDELCNHGLVAQAANLV---------------SISNS-PGQTSLSTSTYTGLIRLLSTCA
SGSLL----------------------------------AAKTLLLLGISGTIKEILSGSG--LVAGTSVAPALSRPADQ
-------------------------------------MF----------EIVSLADDLLPHLPVG---------------
--------------------------------------------------------------------------------
---------------------------IISLPTNCRVFIKGSSTRRPAPTKQDGAASTENERSGHESLLQEHPELLQQFG
MDLLPVMTQVYGSSVNAPIRH----KCLSIIGKLMCYSSAEMIQTLLSTTNIS---------------------------
---------------------------SFLAGILAWKDPQVLIPA-----------------------------------
--------------------------------------------------------LQIAEIMMEKLPETFSKLFVREGV
VHAVEALICPESSNMVPPQV------------------------------------------------------------
----------------------PPQDKDGDS--VMSSRPRRQRRRGGAAPTENSLLDVSNASNSGIASASPCSTEVPVTS
--LRFEVSD--------------------RAKSFKDKYFPSDH-GSS---------------------------------
-----------D-------------AGVTDDLLKLRALCAKLNTATENVVTKAKGKSKALSPSHFDISHDVEEQLDLIVN
EMLAELSKANG-------------------------------------------------------VSTFEFIRSGVITS
FLDYLSCGTF----------------------------------------------------------------------
--------------------------------------------------------------------GKEKVSEANLP-
KLRQQALRRYKSFISVALSAD-RERDETPMTLLV----------------------------------------------
--------------------------------------------------------------------------------
----------QKLQSALC-SLERFPVVLSQSNRIGT------------------------------GGSRLT----SGLG
ALAQP--FKLRLCRAQGEKSLRDYSSNIVLIDPFASLAAVEDFLWPRVQRGEAASKPLAASANNSESGTP---IATAGAS
STPAS-ARRPTTRSKSSAASGGTSNKEPL-EEGTSSAKAKGKAVVKPSSAEPKGPNTRNATRRKSASEKDLDMKQTH---
-----------GDSSSEDEELDTSHIELDDALMI--DDDDISED------------------------------------
----------------------------EDDDHEVLQEGSLPICVQDGVHDVKLGDA-DDSNVGS-ASDSQAQ-------
--------------------------------------------------------------------------------
--------------------------------------------------------------------------------
--------------------------------------------------------------------------------
--------------------------------------------------------------------------------
--------------------------------------------------------------------------------
-------------------------------------------------------------------------------P
S--SGSGSSARNIM-GRGVNAAEFRSAGAFGSQGAMSFVA-ATMAGLTSGGGRGVRGGRDRRGLSLGG-----------S
MSEH-NKLIFMAG-------------GKQLSKNLTVY---QAIQRQLMLDEDDEERFNGSDL-PNDGN------------
--------RFWGDVFTIT----YQKADS----------------------------------------------------
---------------------------------------------------------------------------QAEKG
SQGSSASL--HQKSESCR--------------------------------------------------------------
-------SV----SEAHKVSLLDSILQGELPCDLE-KTNSTYSILALLRVLEGLNQLSPRLRAQA------------ASV
DFAEGKIATLDELYETGTKMPSEEFVNSKLTPKLTRQ---MQDVLALCS-GSLPSWCNQITKACPF---LFPF-------
--------------------------------------ETRRQYFHSTAFGLSRALNRLQQQQGDNPNNTGSEREVRFGR
LQ-----------------------RQKVRVSRNRILDSAAKVMEMFSSQ--RAVLEVEYFG-----EVGTGL-GPTLEF
YTLLGHELQSARLGLWRSSSPYDYSEMEIDKNGVIHVDSDDDLPAPQELNS--SEDARNLIQAPLGLFPRPWPSNADTSE
GSRFFKVVEYFRLVGRVVAKVLQDGRLLDLPLSTAFYKLILGQELDLFDIISFDAELGKTLQELQVLVERKRFLESTCGK
DQLEVADLRFRGAPIED--LCLDFTLPG-----FPDYILKEGEQNTIVNIHNLEEYVSLVVDATVKSGIMKQVEAFRSGF
SQVFDISSLQ-----IFSPQELDYLICGRQEIWEAESLVDNIKFDHGFTAKSPAIINLLEIMSEFTPDQQHAFCQFVTGA
SRLPTGGLAALS-----PKLTIVRK-HPSSGVSTLNTSGVTDAADDDLPSVMTCANYLKLPPYSTKEVMRKKLLYAILE-
GRGSFDLS
>TraesCS5D02G270200.2 
--------------------------------------------------------------------------------
--------------------------------------------------------------------------------
--------------------------------------------------------------------------------
--------------------------------------------------------------------------------
--------------------------------------------------------------------------------
--------------------------------------------------------------------------------
--------------------------------------------------------------------------------
-MTTTTHDGP----------------------------------------------------------------------
--------------------------------------------------------------------------------
--------------------------------------------------------------------------------
--------------------------------------------------------------------------------
-----------GGASSSSSPRRLHFFVRATDSKTIAI------------------------HAAADDTVAAVLAHLADCG
YGRDL-------------------------------------RLLYAGRQLQPEATVASLG-------------------
-------------------------------------------------LAPDSTLQLAARLRST---------------
--------------------------------------------------------------------------------
----------------------------------------------------------------------PHPKAWQLAS
HIAATAASGDAGTDSAHTLD------------------------------------------------------------
---------------------------DLVKEYIACCDPASQHNR-----------------------------------
--------------------------------------------------------------------------------
--------------------------------------------------------------------------------
---------------------------------------NDRRAKGDTSNTDR---------------------------
-----------------------------HAEDYLDIFVQ----------------------------------------
-------------------------SGAAIALVRLY--------------------------------------------
------------------------------------------------------------------LSDFSFSRSYAERA
IRCFLST-------------------------------------------------------------------------
--------------------------------------------------------------------------------
--------------------------------------------------------------------------------
--------------------------------------------------------------------------------
----------DPATLPPNVMLVTAPVLLEFC-------------------------------------------------
-------------------------------RLLALTAGNKDSLYKSC--------------------------------
--------------------------------------------------------------------------------
-------------------RYTLASVLCLPLSVLGASKSPTKVI------------------------------------
------------------------------EQVLPFAREIVEL---------------VLNGLGSET-------------
--------------------------------------------------------------------------------
--------------------------------------------------------------------------------
--------------------------------------------------------------------------------
--------------------------------------------------------------------------------
--------------------------------------------------------------------------------
--------------------------------------------------------------------------------
--------------------------------------------------------------------------------
---------MLVP-------------RTDLEELSNFF---KVLRQQV---------------------------------
--------LLWMPDGSMPKNM-YSRECK----------------------------------------------------
--------------------------------------------------------------------------------
--------------------------------------------------------------------------------
----------------RTDTWVWELH--------------EMSMNLLKRVDECLKRLEMDLSSLS---------------
---SDTRGVIENQPIWVTRL--------HILAILTEL---DFISGIFED-VAHNLRFVLLAHKAPLNA-LVRC-------
--------------------------------------SKRNEHLHWL-KKHKDLLCFEARRNLVLMLFSE-GKDDYGE-
-------------------------LHEMLIDRSRLLDESFEYITQAKPSELHSGLFMEFKN-----EEATGP-GVLREW
FCMVSQALFSPQQVLFLPCPND-----------------------------------------QRRFYLNG------TS-
-VVDPLHLKYFVFSGRVIGLALMHKVQVGIVLDRTLFLYLAGRSITLEDISAADPFTYASCKRIL---------------
--------EMGAAEIDD--LTLTFSRDVHTLGSRKTIELCKGGQDISVNISNREHYIDLLIKNIFVDSISDQLANFAKGF
GDILANPKLREVFFGCLDLEDFDRMLGGSNNTINLKDWRSHTQYN-GYKEKDRHVNWFWKAVESMTVEQQRQLLFFWTSV
KYLPSEGFGGLS-----SKLYIYKT----------------TESADHLPSSHTCFYRLCLPTYPSLKVMQSQLQKITQEH
VSCSFGTW
>TraesCS5B02G261000.1 
--------------------------------------------------------------------------------
--------------------------------------------------------------------------------
--------------------------------------------------------------------------------
--------------------------------------------------------------------------------
--------------------------------------------------------------------------------
-----------------------------------------------------------------------MYRRH----
--------------------------------------------------------------------------------
-------------------------------------------------AKRRREAPDHALQASSKAPVMTTHAGGASSS
SSSAGAAGASSSSS------------------------------------------------------------------
--------------------------------------------------------------------------------
--------------------------------------------------------------------------------
-----------SAAFYAPPPRRLHFFVRATDSKTIAI------------------------HAAADDTVAAVLAHLADCG
YGRDL-------------------------------------RLLYAGRQLQPEATVASLG-------------------
-------------------------------------------------LAPDSTLQLAARLRST---------------
--------------------------------------------------------------------------------
----------------------------------------------------------------------PHPKAWQLAS
HIAATAASGDAGTDSAHTLD------------------------------------------------------------
---------------------------DLVKEYISCCDPASEHNR-----------------------------------
--------------------------------------------------------------------------------
--------------------------------------------------------------------------------
---------------------------------------NDRRAKGDTTNTDR---------------------------
-----------------------------HAQDYLDIFLQ----------------------------------------
-------------------------SGAAIALVRLY--------------------------------------------
------------------------------------------------------------------LSDFSFSRSYAERA
IRCFLST-------------------------------------------------------------------------
--------------------------------------------------------------------------------
--------------------------------------------------------------------------------
--------------------------------------------------------------------------------
----------DPVTLPHNVMLVTAPVLLEFC-------------------------------------------------
-------------------------------RLLALTAGNKDSLYKSC--------------------------------
--------------------------------------------------------------------------------
-------------------RYTLASVLCLPLSVLGASKSPTKVI------------------------------------
------------------------------EQVLPFAREIVEL---------------VLNGLGSET-------------
--------------------------------------------------------------------------------
--------------------------------------------------------------------------------
--------------------------------------------------------------------------------
--------------------------------------------------------------------------------
--------------------------------------------------------------------------------
--------------------------------------------------------------------------------
--------------------------------------------------------------------------------
---------MLVP-------------RTDLEELSNFF---KVLRQQV---------------------------------
--------LLWMPDGSMPKNM-YSRECK----------------------------------------------------
--------------------------------------------------------------------------------
--------------------------------------------------------------------------------
----------------RTDTWVWELH--------------EMSMNLLKRVDECLKRLEMDLSSLS---------------
---SDTRGGIENQPIWVTRL--------HILAILTEL---DFISGIFED-VAHNLRFVLLAHKAPLNA-LVRC-------
--------------------------------------SKRNEHLHWL-MKHKDLLCFEARRNLVLMLFSE-GKDDYGE-
-------------------------LHEMLIDRSRLLDESFEYITQAKPSELHSGLFMEFKN-----EEATGP-GVLREW
FCMVSQALFSPQQVLFLPCPND-----------------------------------------QRRFYLNG------TS-
-VVDPLHLKYFVFSGRVIGLALMHKVQVGIVLDRTLFLYLAGRSITLEDISAADPFTYASCKRIL---------------
--------EMGAAEIDD--LTLTFSRDVHTLGSRKTIELCKGGQDISVNISNREHYIDLLIKNIFVDSISDQLANFARGF
GDILANPKLREVFFGCLDLEDFDRMLGGSNNTINLKDWRSHTQYN-GYKEKDRHVNWFWKAVESMPVEQQRQLLFFWTSV
KYLPSEGFGGLS-----SKLYIYKT----------------TESADHLPSSHTCFYRLCLPAYPSLKVMQSQLQKITQEH
VSCSFGTW
>TraesCS6B02G000300.1 
--------------------------------------------------------------------------------
------------------------------------------------METRSRKRA-----------------------
--------------------------------------------------------------------------------
--------------------AASTPSSSSPASSSKRARTAVPAGASARRPGP--------------------PAMDPSPS
SRRRARAAAAAAAAAAEKGKD-LDPSSTSNPAPPHH----------------HHHEEDDDEEDDDSAAAPFPPSFTSAST
ALQGLLRRLGAGLDDLLPGSAAAAAASSTTS--------AQLKRILAGLQAEGDESRQ-LGSLMQLCEMLSIGTED-SLA
AFPVDAFVPLLVG--LLREEDGPGASPEVMLLAARALANLVDVLPSACSSVVHYGAIPCFCARLLTIEYMDLAEQSLQAL
RKISLEHPTACLRAGALMALLSYLDFFSTGVQRVALSTA----------ANICRKLPSDASEFVMEAVPLLTNLLHHHDS
KVLEHASVCLTRIA------------------------------------------------------------------
--------------------------------------------------------------------------------
--------------------------------------------------------------------------------
-----------EAFAHQPEKLDELCNHGLVAQAANLV---------------SISNS-PGQTSLSTSTYTGLTRLLSTCA
SGSLL----------------------------------AAKTLLLLGISGTIKEILSGSG--LVAGTSVAPALSRPADQ
-------------------------------------MF----------EIVSLADDLLPHLPVG---------------
--------------------------------------------------------------------------------
---------------------------IISLPTNCRVFIKGSSTRRPAPTKQDGAGSTENERSGHESLLQEHPELLQQFG
MDLLPVMTQVYGSSVNAPIRH----KCLSIIGKLMCYSSAEMIQTLLSTTNIS---------------------------
---------------------------SFLAGILAWKDPQVLIPA-----------------------------------
--------------------------------------------------------LQIAEIMMEKLPETFSKLFVREGV
VHAVEALICPESSNMVPPQV------------------------------------------------------------
----------------------PPQDKEGDS--VMSSRPRRQRRRGGAAPTENSLLDVSNVSNSGIASASPCSTEVPVTS
--LRFEVSD--------------------RAKSFKDKYFPSDH-GSS---------------------------------
-----------D-------------AGVTDDLLKLRALCAKLNTATENVVTKAKGKSKALSRSHFDISHDVEEQLDLIVN
EMLAELSKANG-------------------------------------------------------VSTFEFIRSGVITS
FLDYLSCGTF----------------------------------------------------------------------
--------------------------------------------------------------------GKEKVSEANLP-
KLRQQALRRYKSFISVALSVD-HERSETPMTLLV----------------------------------------------
--------------------------------------------------------------------------------
----------QKLQSALC-SLERFPVVLSQSNRIGT------------------------------GGSRLT----SGLG
ALAQP--FKLRLCRAQGEKSLRDYSSNIVLIDPFASLAAVEDFLWPRVQRGEAASKSQAASANNSESVTP---GAPAGAS
STPAS-ARRPTTRSKSSAASAGTSNKESL-EESSSSAKAKGKAVVKPSSAEPKGPNTRNATRRKSASEKDLDMKQTH---
-----------GDSSSEDEELDTSHIELDDALMI--DDDDISED------------------------------------
----------------------------EDDDHEVLQEGSLPICVQDGVHDVKLGDA-DDSNVGS-ASDSQAQ-------
--------------------------------------------------------------------------------
--------------------------------------------------------------------------------
--------------------------------------------------------------------------------
--------------------------------------------------------------------------------
--------------------------------------------------------------------------------
-------------------------------------------------------------------------------P
SSGSGSGSSARNIM-GRGVNAAEFRSAGAFGSQGAMSFVA-ATMAGLTSGGGRGVRGGRDRRGLSLGG-----------S
MSDH-NKLIFMAG-------------GKQLSKNLTVY---QAIQRQLMLDEDDEERFNGSDL-PNDGN------------
--------RFWGDVFTIT----YQKADS----------------------------------------------------
---------------------------------------------------------------------------QAEKG
SQGSSASL--HQKSESCR--------------------------------------------------------------
-------SV----SEAHKVSLLDSILQGELPCDLE-KTNSTYSILALLRVLEGLNQLSPRLRAQA------------ASD
DFAEGKISTLDELYETGTKVPSEEFVNSKLTPKLTRQ---MQDVLALCS-GSLPSWCNQITKACPF---LFPF-------
--------------------------------------ETRRQYFHSTAFGLSRALNRLQQQQGDNPNTVS-EREVRFGR
LQ-----------------------RQKVRVSRNRILDSAAKVMEMFSSQ--RAVLEVEYFG-----EVGTGL-GPTLEF
YTLLGHELQSARLGLWRSSLPDDYSEMEIDKNGVIHVDSDDDVPPPQELNS--SEDTRNLIQAPLGLFPRPWPSNVDTSE
GSRFFKVVEYFRLVGRVVAKVLQDGRLLDLPLSTAFYKLILGQELDLFDIISFDAELGKTLQELQVLVERKRFLESTCGK
DQLEVADLRFRGAPIED--LCLDFTLPG-----FPDYILKEGEQNTIVNIHNLEEYVSLVVDVTVKSGIIKQVEAFRSGF
NQVFDISSLQ-----IFSPQELDYLICGRQEIWEAESLVDNIKFDHGFTAKSPAIINLLEIMSEFTPDQQHAFCQFVTGA
SRLPTGGLAALS-----PKLTIVRK-HPSSGVSTLNTSGVTDAADDDLPSVMTCANYLKLPPYSTKEVMRKKLLYAILE-
GRGSFDLS
>TraesCS7B02G496200.1 
--------------------------------------------------------------------------------
--------------------------------------------------------------------------------
--------------------------------------------------------------------------------
--------------------------------------------------------------------------------
--------------------------------------------------------------------------------
-----------------------------------------------------------------------MYHRH----
--------------------------------------------------------------------------------
-------------------------------------------------AKRHRDSPDEALPTPKQPLTTTTT-------
--------------------------------------------------------------------------------
--------------------------------------------------------------------------------
--------------------------------------------------------------------------------
-----------HSFASSSSPG-VHFFVRATDSKTIVM------------------------HTARAHTVAVVLDNFVDCG
YGPDL-------------------------------------HLLYAGRRLQPEATIASLG-------------------
-------------------------------------------------LLPDSTLHLNNGITDT---------------
--------------------------------------------------------------------------------
----------------------------------------------------------------------PHHFMAWQVA
SRIAKATT-----------------SSIEILDMQVM--------------------------------------------
---------------------------EYIAFFDPRCQRNRHH-------------------------------------
--------------------------------------------------------------------------------
--------------------------------------------------------------------------------
--------------------------------------------------------------------------------
-----------------------------RAEDYIQIFLE----------------------------------------
-------------------------SGAAITLVDLYLSDVSLSHTQAERA------------------------------
------------------------------------------------------------------IRCFLSMDPASLPS
TVTLMTGS------------------------------------------------------------------------
--------------------------------------------------------------------------------
--------------------------------------------------------------------------------
--------------------------------------------------------------------------------
----------DPASLPPSVMFATVPVLLEFC-------------------------------------------------
-------------------------------RLLSSAAGNGDSLYKSC--------------------------------
--------------------------------------------------------------------------------
-------------------RYTLASILCLPFSMLTSTKSPTRVR------------------------------------
--------------------------------VLPFAREVVEL---------------VLNGLASES-------------
--------------------------------------------------------------------------------
--------------------------------------------------------------------------------
--------------------------------------------------------------------------------
--------------------------------------------------------------------------------
--------------------------------------------------------------------------------
--------------------------------------------------------------------------------
--------------------------------------------------------------------------------
---------MMVS-------------RTDLEELSNFF---KVLCP------------------VMPDG------------
--------LMPNNIYNIS----HKRGDT----------------------------------------------------
--------------------------------------------------------------------------------
--------------------------------------------------------------------------------
--------------------WIWELH--------------EMSMNLLKILDECLWRLEMNLPSSS---------------
---SESRGFIESQPIWANRL--------HILAVLEEL---NFISSKFED-VAHSLRFVLLVHKAPLNA-LVRC-------
--------------------------------------SKRNEHLHWL-VKHKDLLCFEARRNFVLMLFPE-GEEDYGV-
-------------------------PHEMLIDRSRLLDDE-----------LHSGLFIEFKN-----EKATGR-GVLREW
FCMVSQALFSPQQVLFLPCPND-----------------------------------------QRRFYLNG------TS-
-AMDPLHLEYFIFSGRLIGLALMHKVQVGIVLDRTLFLHLAGRSITLEDIATADPITYASYVHIL---------------
-------------------------------GTQRNVDICAGGQDISVNISNIDYYIDLLIKNIFVDSISNQLAKFAKGF
SDILANPELKKVFFGCLDQEDFDRMLGGNNNSINLKDWGSHTQYN-GYKEKDRHVNWFWKAVESMPVEQQRQLLFFWTSV
KYLPSEGFGGLS-----SKLYIHNT----------------FESADHLPSSHTCFYHLGLPPYPTLKVMHNQLQKITQEH
VSCSFGTG
>AT1G55860.1          
MAIAEEVTVFAETSLGTRIVMAVPLDITAADFKRKLEKTHASCLSSVGEIEVHGLMVKRKSRFYHLVESVPIRYIFLDNQ
KPWFIHAEARVVSRSQESSVSNSIDKTHIRHCHGSDNSIERVTALIQGKDKKIKKSRAKSDSRNVASGQETCLDKREYLG
PSTSEPETIKSLPSIARVAEMKNSECFKSFTPKPPERKPVDSESESIGKRITVAANNIRMQGKTHNSSSLSSSIFRSNSC
RNRSLDGKIITSLAKFMVFEPSKIKSFINSVTSVPLELIHEPLACFRWEFDKGDFHHWVDLFNYFDTFFEKHVQVRKDLH
IEENFEESDPPFPKDAVLQVLRVIRVVLENCTNKHFYSSYEQHLSLLLASTDADVVEACLQTLAAFLKRQIGKYSIRD--
---ASLNSKLFSLAQGWGGKEEGLGLTSCAA------------------ENSCDQVSLQLGRTLHFEFY----PSD-ESP
SELPGGLQVIHVPDVSICAESDLELLNKLVIDHNVPPSLRFALLTRMRFARAFSSLATRQQFTCIRLYAFVVLVQASGDT
ENVVSFFNGEPEFVNELVTLVSYEDTVPEKIRILCLLSL------VALSQDRTRQPTVLTAVTSGGHRGLLSGLMQKAID
SVVCITSKWSLAFAEALLSLVTV-LVSSSSGCSAMREAGLIPTLVPLIKDTDPQHLHLVSAAVHILEAFMDYSNPAAALF
RDLGGLDDTIFRLKLEVSRTEDDVKEKNCSSDSNGP--DTEQLP-------YSEALISYHRRLLLKALLRAISLGTYAPG
N-TNLYGSEESLLPECLCIIFRRAKDFGGGVFSLAATVMSDLIHKDPTCFNALDSAGLTSTFLDAISDEVICSAEAITCI
PQCLDALCLNNSGLQAVKDRNALRCFVKIFTSPSYLRALTGDTPGSLSSGLDELLRHQSSLRTYGVDMFIEILNSMLIIG
SGMEATTSKSADVPTSAAPVPMEIDVD------EKSLAVSDEAEPSSDTSPANIELFLPDC--VCNVARLFETVLQNAEV
CSLFVEKKGIDAVLQLFSLPLMPLST---SLGQSFSVAFKNFSPQHSAGLARIVCSYLREHLKKTKILLVSI-EGTQLLK
LESAIQTKILRSLSCLEGMLSLSNFL-LKGSASVISELSAADADVLKELGITYKQTIWQMALCNDTKEDEKKSVDRGSDN
SVSASSSTAERESDEDSSNALAVRYTNPVSIRSSSSQSIWGGDREFLSIVRSGEGIHGRTRHAIARMRGGRTRRHLESFN
FDSEIPADLPVTSSSHELKKKSTEVLIAEILNKLNCTLRFFFTALVKGFTSANRRRIDGASLSSASKTLGTALAKVFLEA
LNFDGYGAAAGHEKSLSVKCRYLGKVVDDITFLSFDTRRRVCFTAMVNSFYVHGTFKELLTTFEATSQLLWTVPFSIPAS
STENEKPGERNIWSHSKWLVDTLQNYCRALDYFVNSTYLLSPTSQTQLLVQPASVGLSIGLFPVPREPETFVRNLQSQVL
DVILPIWNHPMFPDCNPNFVASVTSLVTHIYSGVVDARENRSGVTRGINQRALPLQLDESIVGMIVEMGFSRSRAEIALR
RVGTNSVEMAMDWLFTNPEQPVQEDDELAQALALSLGNSSETPKLEDTEKPVDVPQEEAEPKEPPVDEVIAASVKLFQSD
DSMAFPLMDLFVTLCNRNKGEDRPKIVSYLIQQLK--LVQLDFSKDTGALTMIPHILALVLSEDDNTREIAAQDGIVTVA
IGILTDFNLKSE-------------SETEILAPKCISALLLVLSMMLQAQTKLSSEYVEGNQGGSLVPSDSPQDSTAALK
DALSSDVAKGESNQALELIFGKSTGYLTMEEGHKALLIACGLIKQHVPAMIMQAVLQLCARLTKSHALAIQFLENGGLSS
LFNLPKKCCFPGYDTVASVIVRHLVEDPQTLQIAMETEIRQTL---SGKRHIGRVLPRTFLTTMAPVISRDPVVFMKAVA
STCQLESSGGRDFVILSKEKEKPKVSGSEH-------------------GFSLNEPLGISENKLHDVSGKCSKSHRRVPA
NFIQVIDQLIDLVLSFPRVKRQEDGETNLISMEVDEPTTKVKGKSKVGEPEKASSSRVGEPEKAEIPEKSEELARVTFIL
KLLSDIVLMYSHGTSVILRRDTEISQLRGSNLPDDSPGNGGLIYHVIHRLLPISLEKFVGPE---EWKEKLSEKASWFLV
VLCSRSNEGRKRIINELSRVLSVFASLGRSSSKSVLLPDKRVLAFANLVYSILTKNSSSSSSNFPGCGCSPDVAKSMMDG
GTIQCLTSILHVIDLDHPDAPKLVTLILKSLETLTRAANAAEQLKSEVPNEKKNRDSDERHDSHGNSTETEADELNQNNS
SLQQVTDAAGNGQEQAQVSSQSAGERGSSQTQAMPQDMRIEGDETILPEPIQMDFMREEIEGDQIEMSFHV---------
------------------ENRADDDVDDDMGDEGEDDEGDDEDADLVEDGAGVMSLAGTDVEDPEDTGLG----------
--------------------DEYNDDMVDEDDDDFHENRVIEVRWREALDGLDHFQILGRSGGGNGFIDDITAEPFEGVN
VDDLFALRRPLGFERRRQTGRSSLDRSGSEVHGFQHPLFSRPSQTGNTASVSASAGSISRHSEAGSYDVAQFYMFDTPVL
PFDQVPVDPFSARLAGGGAPPPLTDYSVV--GMDSSRRGVGDSRWTDIGHPQPSSLSASIAQLIEEHFISNLRAS-----
-----------APVNTVVERETNTTEIQEQLHPDVPPSVGSETVLGDGNEGGQQSEERELLNNNENVNNPPDVMAESFAQ
GQANLASPVSQDTGESLQQLEVMQPLPLNSTPNEIDRM-EVGEGDGAPIDQVDHEAVHLISTAQGQPDTSSIQNVSVTAI
APPVDDPDSNFQPSVDVDMSSDGAEGNQSVQPSPLDGDNNELSSMEATENVRNDEQVEEGSLD-GRAPEVNAIDPTFLEA
LPEDLRAEVLASQQAQSVQPPTYEPPPVDDIDPEFLAALPPDIQTEVLAQQRAQRMVQQSQ---GQAVDMDNASIIATLP
ADLREEVLLTSSEAVLAALPSPLLAEAQMLRDRAMSHYQARSSVFGSSHRLNNRRNGLGYNRLTGMDRGVGVTIGQRAVS
SSADGLKVKEIEG-DPLVNADALKSLIRLLRLAQPLG---KGLLQRLLLNLCAHSFTRANLVQLLLDMIRPEME-TSPSE
LAITNPQ-RLYGCQSNVV----YGRSQLLNGLPPLVFRRVLEVLTYLATNHSAVADMLFYFD-----SSLLSQLSSRKGK
EKVTHV--TDSRDLEIPLVVFLKLLNRPQLLQSTSHLGLVMGLLQVVVYTAASRIEG----------WSPSSGVPEKLEN
KPVGEEASSETRKDAESELVGEADLSVARRKNCAEIYNIFLQLPQSDLCNLCILLGYEGLSDKIYSLAGEVLKKLAAVDV
AHRKFFTKELSELASSLSSSTVRELATLSSKQKMS-RSTGSMAGASILRVLQVLSSLTSPIDESNVGTERETEQEEQNIM
QR---LNVALEPLWHELSQCISMTELQLDHTAAASNI---NPGDHVLGI-SPTSSLSPGTQRLLPL---IEAFFVLCEKI
QT--PSMLQQDTNVTAGEVKESSAHGSSSKTSVDSQKKTDGSVTFSKFAEKHRRLLNSFIRQNPSLLEKSL-SMMLKAPR
LIDFDNKKAYFRSRIRHQHDQHISGPLRISVRRAYVLEDSYNQLRMRSPQDLKGRLNVQFQG-----EEGIDAGGLTREW
YQLLSRVIFDKGALLFTTVGN------------------------------------------DATFQPNP------NS-
-VYQTEHLSYFKFVGRMVAKALFDGQLLDVYFTRSFYKHILGVKVTYHDIEAVDPDYYKNLKWLL-------------EN
DVSDILDLTFSMDADEE--KHILYEKTE-----VTDYELKPGGRNIRVTEETKHEYVDLVAGHILTNAIRPQINAFLEGF
NELIPRELVS-----IFNDKELELLISGLPE-IDFDDLKANTEYT-SYTAGSPVIHWFWEVVKAFSKEDMARFLQFVTGT
SKVPLEGFKALQGISGPQRLQIHKA----------------YGAPERLPSAHTCFNQLDLPEYQSKEQLQERLLLAIHE-
ASEGFGFA
>AT1G70320.1          
--------------------------------------------------------------------------------
--------------------------------------------------MKLRRRRASE--------------------
--------------------------------------------------------------------------------
-------------------VPTKISLFINSVTSVPLELIQEPLASFRWEFDKGDFHHWVDLFYHFDTFFEKHVKVRKDLR
IEEEFDESDPPFPKDAVLQVLRVIRLVLENCTNKQFYTSYEQHLSLLLASTDADVVEACLQTLAAFLKRPTGKYSIRD--
---ASLNLKLFSLAQGWGGKEEGLGLTSCAT------------------EHSCDQLFLQLGCTLLFEFY----ASD-ESP
SELPGGLQVIHVPDVSMRSESDLELLNKLVIDHNVPPSLRFALLTRLRFARAFSSLATRQQYTCIRLYAFIVLVQASGDT
ENVVSFFNGEPEFVNELVTLVSYEDTVPAKIRILCLQSL------VALSQDRTRQPTVLTAVTSGGHRGLLSGLMQKAID
SVICNTSKWSLAFAEALLSLVTV-LVSSSSGCSAMREAGLIPTLVPLIKDTDPQHLHLVSTAVHILEVFMDYSNPAAALF
RDLGGLDDTIFRLKQEVSRTEDDVKEIVCCSGSNGPEDDTEQLP-------YSEALISYHRRLLLKALLRAISLGTYAPG
N-TNLYGSEESLLPECLCIIFRRAKDFGGGVFSLAATVMSDLIHKDPTCFNALDSAGLTSAFLDAISDEVICSAEAITCI
PQCLDALCLNNSGLQAVKDRNALRCFVKIFSSPSYLKALTSDTPGSLSSGLDELLRHQSSLRTYGVDMFIEILNSILIIG
SGMEATTSKSADVPTDAAPVPMEIDVD------EKSLAVSDEAEPSSDTSPANIELFLPDC--VCNVARLFETVLQNAEV
CSLFVEKKGIDTVLQLFSLPLMPLST---SLGQSFSVAFKNFSPQHSAGLARILCSYLREHLKKTNNLLVSI-EGTQLLK
LESAVQTKILRSLSCLEGMLSLSNFL-LKGSASVISELSAANADVLKELGITYKQTIWQMALCNDTKEDEKKSVDRASDN
SVSASSSTAERESDEDSSNALAVRYTNPVSIRSSSSQSIWGGHREFLSVVRSGRGVHGHTRHAIARMRGGRTRRHLESFN
FDSEIPADLPVTSSSHELKKKSTEVLIAEILNKLNCTLRFFFTSLVKGFTSANRRRIDGPSLSSASKTLGTALAKVFLEA
LNFQGYGAAAGPDTSLSLKCRYLGKVVDDITFLTFDTRRRVCFTAMVNSFYVHGTFKELLTTFEATSQLLWKVPFSIRAS
STENEKSGERNLWSHSKWLVDTLQNYCRALDYFVNSTYLLSPTSQTQLLVQPASVDLSIGLFPVPREPETFVRNLQSQVL
EVILPIWNHPMFPDCNPNFVASVTSLVTHIYSGVVDTRENRSGATQGTNQRALPLQPDEAIVGMIVEMGFSRSRAEDALR
RVGTNSVEMAMDWLFTNPEDPVQEDDELAQALALSLGNSSETPKLEDTEKPVDVPQEEAEPKEPPVDEVIAASVKLFQSD
DSIAFPLVDLFVTLCNRNKGEDRPKIVFYLIQQLK--LVQLDFSKDTGALTMIPHILALVLSEDDNTREIAAQDGIVAVA
IGILTDFNLKSE-------------SETDILAPKCISALLLVLSMMLQAQTRLSSEYVEGNQGGSLVLSDSPQDSTAALK
DALSSDVAKGESNQALESMFGKSTGYLTMEESSKVLLIACGLIKQRVPAMIMQAVLQLCARLTKSHALAIQFLENGGLSS
LFNLPKKCFFPGYDTVASVIVRHLVEDPQTLQIAMETEIRQTL---SGKRHIGRVLPRTFLTTMAPVISRDPVVFMKAVA
STCQLESSGGTDFVILTKEKEKPKVSGSEH-------------------GFSLNEPLGISENKLHDGSGKCSKSHRRVPT
NFIQVIDQLIDIVLSFPGLKRQEGEAANLISMDVDEPTTKVKGKSKVGEPEKAELG----------SEKSEELARVTFIL
KLLSDIVLMYLHGTSVILRRDTEISQLRGSNLPDDSPGNGGLIYHVIHRLLPISLEKFVGPE---EWKEKLSEKASWFLV
VLCSRSNEGRKRIINELTRVLSVFASLGRSSSQSVLLPDKRVLAFANLVYSILTKN--SSSSNFPGCGCSPDVAKSMIDG
GTIQCLTSILNVIDLDHPDAPKLVTLILKSLETLTRAANAAEQLKSEVPNEQKNTDSDERHDSHGTSTSTEVDELNQNNS
SLQQVTDAVDNGQEQPQVSSQSEGERGSSLTQAMLQEMRIEGDETILPEPIQMDFFREEIEGDQIEMSFHV---------
------------------EDRADDDVDDDMDDEGEDDEGDDEDADSVEDGAGVMSIAGTDVEDPEDTGLGDEYNDDMVDE
DEEDEDEYNDDMVDEDEDDEDEYNDDMVDEDEDDFHETRVIEVRWREALDGLDHFQIVGRSGGGNGFIDDITAEPFEGVN
VDDLFALRRSLGFERRRQTGRSSFDRSGSEVHGFQHPLFSRPSQTGNTASVSASAGSISRHSEAGSYDVAQFYMFDSPVL
PFDQVPVDPFSDRLGGGGAPPPLTDYSVV--GMDSSRRGVGDSRWTDVGHPQPSSLSASIAQLIEEHFITNLRAS-----
-----------APVDTVVERETNTTEVQEQQQPDVPPSVGSETVLGDGNEGGEQSEEHELLNNN----------------
--------------------EVMHPLPLNSTPNEIDRM-EVGEGGGAPIEQVDREAVHLISSAQGQSDTSGIQNVSVTAI
PPPVDDPDSNFQPSVDVDMSSDGAEGNQSVQPSPLDGDNNELSSMEATQDVRNDEQVDEGSLD-GRAPEVNAIDPTFLEA
LPEDLRAEVLASQQAQSVQPPTYEPPSVDDIDPEFLAALPPEIQREVLAQQRAQRMLQQSQ---GQPVDMDNASIIATLP
ADLREEVLLTSSEAVLAALPPPLLAEAQMLRDRAMRHYQARSRVFGSSHRLNNRRNGLGY-RLTGMERGVGVTIGQRDVS
SSADGLKVKEIEG-DPLVNADALKSLIRLLRLAQPLG---KGLLQRLLLNLCAHSFTRANLVQLLLDMIRPEME-TLPSE
LALTNPQ-RLYGCQLNVV----YGRSQLLNGLPPLVFRRVLEVLTYLATNHSAVADMLFYFD-----SSLLSQLSSRKGK
EKVTHE--TDSRDLEIPLVVFLKLLNRPQLLQSTSHLALVMGLLQVVVYTAASRIEG----------WSPSSGVPEKLEN
KPVGEEASSETQKDAESE------LSVARRKNCAELYNIFLQLPQSDLCNLCMLLGYEGLSDKIYSLAGEVLKKLAAVDV
THRKFFTKELSELASGLSSSTVRVLATLSTTQKMS-QNTCSMAGASILRVLQVLSSLTSTIDDSNVGTDKETDQEEQNIM
QG---LKVALEPLWQELGQCISMTELQLDHTAATSNV---NPGDHVLGI-SPTSSLSPGTQSLLPL---IEAFFVLCEKI
QT--PSMLQQDATVTAGEVKESSTHGSSSKTIVDSQKKIDGSVTFSKFVEKHRRLLNSFVRQNPSLLEKSF-SMMLKAPR
LIDFDNKKAYFRSRIRHQHDQHISGPLRISVRRAYVLEDSYNQLRMRSPQDLKGRLNVQFQG-----EEGIDAGGLTREW
YQLLSRVIFDKGALLFTTVGN------------------------------------------DATFQPNP------NS-
-VYQTEHLSYFKFVGRMVAKALFDGQLLDVYFTRSFYKHILGVKVTYHDIEAVDPDYYKNLKWLL-------------EN
DVSDILDLTFSMDADEE--KHILYEKTE-----VTDYELKPGGRNIRVTEETKHEYVDLVADHILTSAIRPQINAFLEGL
NELIPRELVS-----IFNDKELELLISGLPE-IDFDDLKANTEYT-SYTVGSPVIRWFWEVVKAFSKEDMARFLQFVTGT
SKVPLEGFKALQGISGPQRLQIHKA----------------YGSPERLPSAHTCFNQLDLPEYQSKEQVQERLLLAIHE-
ANEGFGFA
>AT3G17205.1          
--------------------------------------------------------------------------------
--------------------------------------------------------------------------------
--------------------------------------------------------------------------------
--------------------------------------------------------------------------------
--------------------------------------------------------------------------------
-------------------------------MFFSGDPSTRKRVDLGGRSTKERDARKLLEQTRMERNRRLLQKQQ-NSA
ALKIQKFFRGRRSMAIERSKVRHDFCETYGNNCQNVDRHCFEPGSSFLRQFLFF-------FKAQNSGDFVILVETCRLL
QSFV-DSSGDIVSLFSGLDYSSEHNLVDFRVKKLAFTCI--------EAIHQNRNRLRDQLLVTPEEASISTAILMEAVS
LLLDPKLPWV----------------------------------------------------------------------
--------------------------------------------------------------------------------
--------------------------------------------------------------------------------
-----------CKIVSYLQKRKVFKLVREMVTTAKES---------------PRGKTMTGNILSLERVLILIVPHIGREP
CCCTV----------------------------------VDPRWSFSSMILTIPLIWKLFP--NLKVVFANPS-------
-------------------------------------------------LSQHYIHQMASCIQKD---------------
--------------------------------------------------------------------------------
------------------------------------------------------------TCVLPMETSPEFPGYACLLG
NTLDTANVVLSQPECSLDMAI----DIALVAT------------------------------------------------
---------------------------FFLETLPPVKSSEGESRQ-----------------------------------
--------------------------------------------------------------------------------
--------------------------------------------------------------------------------
------------------------------------------------GSSDED--------------------------
--------------------------------------------------------------------------------
-------------------------DMLIDDVPGLVLN------------------------------------------
------------------------------------------------------------------KALEQQITNAIDSR
FLLQLTNVLF----------------------------------------------------------------------
--------------------------------------------------------------------------------
-------------RQVSLGMQSYDEDKEALAI------------------------------------------------
--------------------------------------------------------------------------------
----------GTASSFLYAAFNTLPLERI---------------------------------------------------
------------------------------MTILAYRTELVAVLWNYM--------------------------------
--------------------------------------------------------------------------------
----------------------------------------KRCH------------------------------------
----------------------------ENQKWSSMPKLLAYL---------------PGDAPG----------------
--------------------------------------------------------------------------------
--------------------------------------------------------------------------------
--------------------------------------------------------------------------------
--------------------------------------------------------------------------------
--------------------------------------------------------------------------------
--------------------------------------------------------------------------------
--------------------------------------------------------------------------------
---------WLLP----------------LVVFCPVY---KHMLM------------------IVDNE------------
--------EFYEREKPLS----LQDIRL----------------------------------------------------
--------------------------------------------------------------------------------
--------------------------------------------------------------------------------
-------------LIIILKQALWQLLWVN-------PLTQPNTGKSVSNDLSKKNPIELIQNRMG---------------
---IVVSELLSQLQDWNNRKQFTSSSDFQADS--------VNEYFISQA-IMEGTRANYILMQAPF---LIPF-------
--------------------------------------TSRVKIF-------TTQLATARQSHGSQGIFA----------
-------------------------RNRFRIRRDHILEDAYNQMSALSEDDLRSSIRVTFVNELGVEEAGIDGGGIFKDF
MEKITRAAFDVQYGLFKETA-------------------------------------------DHMLYPNP------GS-
GMIHEQHLQFFHFLGSLLAKAMFEGILVDIPFATFFLSKLKQKYNYLNDLPSLDPELYRHLIFLK---------------
--------RYKGDISD---LELYFVILNNEYGERTEEELLPGGQDMRVTNENVITFIHLVSNHRLNFQIRQQSSHFLRGF
QQLIPKEWID-----MFNEHELQVLISGSVDSLDIDDLRNNTNYAGGYHAGHYVIDMFWEVMKSFSTENQKKFLKFVTGC
SRGPLLGFKYLE-----PAFCIQRA-----------AGSASNESVDRLPTSATCMNLLKLPPYQSKELLETKLMYAIS--
AEAGFDLS
>AT3G53090.1          
--------------------------------------------------------------------------------
--------------------------------------------------------------------------------
--------------------------------------------------------------------------------
--------------------------------------------------------------------------------
--------------------------------------------------------------------------------
-----------------------------------MDLNRKHKVSLRGASSGEISRDALLAKVSQERELRSYARRA-NAA
SLFIQRVWRSYIV--RKKAAIEIQEEWENLLSCHSVTLTKSWVSSRVLRPFLFFVRSLSVQHQKIQAREIHCMQTCFKIL
LESINSNDQGYNFCSLAVGTSEDSKTWACQTRRMVSLCS--------FLLTECNYSQERIKDVIGVNALLLRILIVLTDP
KSWKIITNENFEDAETAKKII-----------------------------------------------------------
--------------------------------------------------------------------------------
--------------------------------------------------------------------------------
-----------IQFIGSCKSGYYSAVRRYIKTLTKHT-------------------DERLVITTSAVTLALRPFHVKQPA
FVDDNQPDT------------------------------NLAVEEYVSLILTIPRLVCYLPSALIRALKHKSILMPSFHT
IL-----------------------------------------------LLKDKILNIISEMENS---------------
--------------------------------------------------------------------------------
---------------------------------------------------------------EKQSCTMEIPSVGWVIG
NIISLAT--VSETDFMDPQESNPEMFYVLYVHVIVTLAE-----------------------------------------
---------------------------NLLSQVESVGIQDIHLDI-----------------------------------
--------------------------------------------------------------------------------
--------------------------------------------------------------------------------
-----------------------------------------EATSNETEKGNSVKISFVE--------------------
-----------------------------MLRPVCQQWHLAKLLAA----------------------------------
-------------------------SGKEIRVIADKDASTSSKKG-----------------------------------
------------------------------------------------------------------SETLGLLDIARLYS
CM------------------------------------------------------------------------------
--------------------------------------------------------------------------------
--------------------------------------------------------------------------------
--------------------------------------------------------------------------------
----------LRIFCVMNPVLGPLPV------------------------------------------------------
------------------------------LNMLSFCPGYIVSLWNSL--------------------------------
--------------------------------------------------------------------------------
----------------ESVLLPENGCTADDASHGSAKTSWNTRS------------------------------------
----------------------------PSEKKLKHLKNDSVNKWVNVLNKFSGKSPGPREHVECTSDQPGSG-------
--------------------------------------------------------------------------------
--------------------------------------------------------------------------------
--------------------------------------------------------------------------------
--------------------------------------------------------------------------------
--------------------------------------------------------------------------------
--------------------------------------------------------------------------------
--------------------------------------------------------------------------------
QVNESTNDVWDVETLRGGPVGISKEVSCLLHLFCATY---AHLLV------------------VLDDI------------
--------QFYEKQVPFM----LEKQQR----------------------------------------------------
--------------------------------------------------------------------------------
--------------------------------------------------------------------------------
-------------IASMLNTLVYYGLL---------RGTGPESRQLMDSAIRCLHLLYERDCRHP---------------
---------FCASALWLSPG-RTSRPPIAFAARTHEV---LPTSDVLTT----PSMGSVITIT-PH---VFPF-------
--------------------------------------EERVHVFR-----EFISKDKASRKMAGEVDAPG-AR------
-------------------------SIEIVVRRGHVVEDGFQQLNSIGSR-LKSSIHVSFVNESGLPEAGLDYGGLSKEF
LTDITKAAFATEYGLFSQTPTS-----------------------------------------DRLLVPSP------SA-
-RHLENGIQMIEFLGRIVGKALYEGILLDYSFSHVFIQKLLGRYSFIDELSGLDPELYRNLMYVK---------------
--------HYDGDLKE---LCLDFTVTEEFCGKMSIIELKPGGKDTSVTNENKMQYIHAMADYKLNRQIVPFSNAFYRGL
TDLISPAWLK-----LFNAHEFNQLLSGGNHDIDVDDLRRNTKYTGGYSDSSRTIKIFWEVMKGFEPSERCLLLKFVTSC
SRAPLLGFKYLQ-----PTFIIHKV-SCD----TSLWAAIGGQDVERLPSASTCYNTLKLPTYKRASTMREKLLYAIT--
SNAGFELS
>AT4G12570.1          
--------------------------------------------------------------------------------
--------------------------------------------------------------------------------
--------------------------------------------------------------------------------
--------------------------------------------------------------------------------
--------------------------------------------------------------------------------
---------------------------------------------------------------------MTLSRSSADDS
TNNANRSYSAVAG------------------------------------------------------------------T
DNKRKRDEDSSDYVGVAES------------------------------LEMLKKQEIDADHMAASAQQTLISWRSGENS
RSLSSSGE------------------------------------------------------------------------
--------------------------------------------------------------------------------
--------------------------------------------------------------------------------
-----------CSSSNRPESTRLQIFVRMMSGGKTIV--------------------IHAEKYDTVEKLHQRIEWKTKIP
A--------------------------------------LEQRVIYKGKQLQRENSLTYYS-------------------
-------------------------------------------------IEQDASLQLVARMQST---------------
--------------------------------------------------------------------------------
----------------------------------------------------------------------EHPVAWQTID
DIMYTISRMYKGENLQSNINE----KIV----------------------------------------------------
---------------------------TFFAMIPVESDE-----------------------------------------
--------------------------------------------------------------------------------
--------------------------------------------------------------------------------
--------------------------------------------------------------------------------
-----------------------------SIAKYLNIFSN----------------------------------------
-------------------------SSVPAALVMLY--------------------------------------------
------------------------------------------------------------------ASSLERNKSCAKSS
VKLFLS--------------------------------------------------------------------------
--------------------------------------------------------------------------------
--------------------------------------------------------------------------------
--------------------------------------------------------------------------------
----------NCVALPKNQKNYCLPIVLEFCK------------------------------------------------
---------------------------------LLRKVCPDQKLYVTC--------------------------------
--------------------------------------------------------------------------------
--------------------------RNTLGSMLETFDNPHGVY------------------------------------
-----------------------------NDQYETFGVEIFPF-------------------------------------
--------------------------------------------------------------------------------
--------------------------------------------------------------------------------
--------------------------------------------------------------------------------
--------------------------------------------------------------------------------
--------------------------------------------------------------------------------
--------------------------------------------------------------------------------
--------------------------------------------------------------------------------
FTELTGLLLNELA----------QNSGPSFCDFQKVS-------------------------------------------
--------SFWQQLRKVI----ELKVAF----------------------------------------------------
--------------------------------------------------------------------------------
--------------------------------------------------------------------------------
-------------PIPIVLPMQSTALEAEI------RHLHRLFGSLLTTMDLCMCRVESSLADKE---------------
---VGNSETMSSSWSQYLSI-----------LKIINS---MSNIYQGAK-GQLAVMLNK--NKVSFSALVVKF-------
--------------------------------------AKRGDDHQWIF-EYKEATNFEARRHLAMLLFPD-VKEDFEE-
-------------------------MHEMLIDRSNLLSESFEYIVGASPEALHGGLFMEFKN-----EEATGP-GVLREW
FYLVCQEIFNPKNTLFLRSADD-----------------------------------------FRRFSPNP------AS-
-KVDPLHPDFFEFTGRVIALALMHKVQVGVLFDRVFFLQLAGLKISLEDIKDTDRIMYNSCKQIL---------------
----EMDPEFFDSNAG---LGLTFVLETEELGKRDTIELCPDGKLKAVNSKNRKQYVDLLIERRFATPILEQVKQFSRGF
TDMLSHSVPPRSFFKRLYLEDLDGMLRGGENPISIDDWKAHTEYN-GFKETDRQIDWFWKILKKMTEEEQRSILFFWTSN
KFVPVEGFRGLS-----SKLYIYRL----------------YEANDRLPLSHTCFYRLCIPRYPTITLMEQRLRLIAQDH
VSSSFGKW
>AT4G38600.1          
--------------------------------------------------------------------------------
------------------------------------------------METRSRKRAEATSAAPSSSSSS----------
--------------------------------------------------------------------------------
--------------------PPPPPSASGPTTRSKRARLSSSSSSSLAPTPPSSSTTTRSRSSRSAAAAAPMDTSTDSSG
FRRGGRGNRGNNNDNSDKGKE-KEHDVRIRERERERDRAREQLNMDAAAAAARSADEDDDNDSEDGNGGFMHPNMSSASS
ALQGLLRKLGAGLDDLLPSSGIGSASSSHLN--------GRMKKILSGLRAEGEEGKQ-VEALTQLCEMLSIGTED-SLS
TFSVDSFVPVLVG--LLNHE----SNPDIMLLAARALTHLCDVLPSSCAAVVHYGAVSCLVARLLTIEYMDLAEQSLQAL
KKISQEHPTACLRAGALMAVLSYLDFFSTGVQRVALSTA----------ANMCKKLPSDASDYVMEAVPLLTNLLQYHDS
KVLEYASICLTRIA------------------------------------------------------------------
--------------------------------------------------------------------------------
--------------------------------------------------------------------------------
-----------EAFAPYPEKLDELCNHGLVTQAASLI---------------STSNSGGGQASLSVSTYTGLIRLLSTCA
SGSPL----------------------------------GFRTLLLLGISSILKDILLGSG--VSANASVSPALSRPADQ
-------------------------------------IY----------EIVNLANELLPPLPEG---------------
--------------------------------------------------------------------------------
---------------------------VISLPTSTNALVKGSCQKKSSPSTSGKQEDI-LKISPREKLLGDQPELLQQFG
LDLLPVLVQIYGSSVNGTIRH----KCLSVIGKLMYFSSSEMIQSLIGDTNIS---------------------------
---------------------------SFLAGVLAWKDPQVLVPA-----------------------------------
--------------------------------------------------------LQVAEILMEKLPETFSKVFVREGV
VHAVDQLVLVGK----PSHA------------------------------------------------------------
----------------------SPTDKDNDC-VPGSARSRRYRRRSSNANSDGNQSEEPKNPASLTIGANHNSLDTPTAS
FMLRETVSS--------------------CAKAFKDKYFPSDG-GDV---------------------------------
-----------D-------------VGVTDDLLHLKNLCTKLTAGIDDHKVKGKGKSKASGPFLGDFSASKEEYLIGVIS
EILGEISKGDG-------------------------------------------------------VSTFEFIGSGVVAA
LLNYFSCGYF----------------------------------------------------------------------
--------------------------------------------------------------------SKEKISELNLP-
KLRQEGLRRFKAFLEVALPFDGNEGKVPPMTVLI----------------------------------------------
--------------------------------------------------------------------------------
----------QKLQNALS-SLERFPVVLSHPSRSLS------------------------------GSARLS----SGLS
ALAHP--LKLRLCRASGEKTLRDYSSNIVLIDPLASLAAVEEFLWPRVQRSESALKPAAPIGNTEPGTLPSGAGVSSPSS
STPASTTRRHSSRSRSAINIGDTSKKDPVHEKGTSSSKGKGKGVMKPAQAD-KGPQTRSNAQKRAVLDKDTQMKPAS---
-----------GDSSSEDEELEISPVDIDDALVI--EEDDISDD------------------------------------
----------------------------EDDDNEDVLDDSLPMCTPDKVHDVKLADSVDDDGLAT--SGRQMN-------
--------------------------------------------------------------------------------
--------------------------------------------------------------------------------
--------------------------------------------------------------------------------
--------------------------------------------------------------------------------
--------------------------------------------------------------------------------
-------------------------------------------------------------------------------P
ASGGTSGAAA-----ARASDSIDTGIGNSYGSRGALSFAA-AAMAGLGAASGRGIRGSRDLHGRTLNR-----------S
SDEP-SKLIFTAA-------------GKQLSRHLTIY---QAVQRQLMLDEDDDDRFGGSDLVSSDGS------------
--------RF-NDIYTIM----YQRPDS----------------------------------------------------
---------------------------------------------------------------------------QVNRL
SVGGASSTTPSKSTKSAT--------------------------------------------------------------
-------TNSSVESQSHRASLLDSILQGELPCDLE-KSNSTYNVLALLRVLEGLNQLCPRLRAQT------------LSD
RFAEGKITSLDDLSTTAAKVPLDEFVNSKLTPKLARQ---IQDALALCS-GSLPSWCYQLTRACPF---LFPF-------
--------------------------------------QTRRQYFYSTAFGLSRALNRLQQQQGADGSGSTNEREMRIGR
LQ-----------------------RQKVRVSRNRILDSAAKVMEMYSSQ--KAVLEVEYFG-----EVGTGL-GPTLEF
YTLLSHDLQKASLGMWRSSSGDK-VSMQIGRDEI-----EDGKP---------SAANRDIVLAPLGLFPRPWPSTADISE
GGQFHKVIEYFRLLGRVMAKALQDGRLLDVPLSTAFYKLILGQELDLHDIVLFDAELGKTLQELRVVVARKHYLEGVGGD
NSSTISDLCLRGCRIED--LSLEFTLPG-----YPEYILRSG--DEIVDITNLEEYISLVVDATVKRGVTRQIEAFRSGF
NQVFDITSLQ-----IFTPSELDYLLCGRRELWEVETLAEHIKFDHGYNAKSPAIINLLEIMGELTADQQRAFCQFVTGA
PRLPPGGLAVLN-----PKLTIVRK-HSSTSSAAANGAGASETADDDLPSVMTCANYLKLPPYSTKEIMYKKLLYAINE-
GQGSFDLS
>AT5G02880.1          
--------------------------------------------------------------------------------
--------------------------------------------------------------------------------
--------------------------------------------------------------------------------
---------------------------------------------------------------------------MENRG
QKRMEVVEELPADKRACNSQDFRPSTSGSSVQAQAN-------------DTNPGHENVDADMDTSSSASPSSRSDEEEQE
EQDKEDSDYGSCDSDEEDPRQRVLQDYQRQR---SSGDHGKLKSLLLNLTGETDPSGQ-LSRLTELCEVLSFSTEE-SLS
SVMANMLSPVLVK--LAKHEN----NADIMLLAIRAITYLCDVYPPSVEFLVRHDTIPALCQRLLTIEYLDVAEQCLQAL
EKISRDEPVACLNAGAIMAVLSFIDFFSTSIQRVAISTV----------VNICKQLSSESPSPFMDAVPILCTLLQYEDR
QLVENVAICLTKIA------------------------------------------------------------------
--------------------------------------------------------------------------------
--------------------------------------------------------------------------------
-----------DQASESPAMLDQLCRHGLINESTHLL-------------------NLNSRTTLSQPVYNGVIGMLRKLS
SGSAL----------------------------------AFRTLYELNIGYSLKEIMSTYD--ISHSVSSTHPINACSNQ
VH-----------------------------------------------EVLKLVIELLPASPVE---------------
--------------------------------------------------------------------------------
---------------------------------------------------------DNQLASEKESFLVNQPDLLQQFG
RDMLPVMIQVLNSGANVYVSY----GCLSAIHKLTCLSKSGDIVELLKNTNMS---------------------------
---------------------------SVLAGILSRKDHHVIVVA-----------------------------------
--------------------------------------------------------LQVAEVLLEKYRDTFLNSFIKEGV
FFAIEALLSSDRGQQ-----------------------------------------------------------------
----------------------NQGSADLSQKPVTKEIVKCLCQSFERSLSSSSQTCKIEKDSVYV--------------
-----------------------------LATRIKEGFFGPEVFNSE---------------------------------
-------------------------KGLTDVLQNLKNLSVALSELMTVPI---------------DAHVLHDEKFFSIWN
QIMERLNGRES-------------------------------------------------------VSTFEFIESGVVKS
LASYLSNGLY----------------------------------------------------------------------
---------------------------------------------------------------------QRKLSKGGPEC
DSLPFIGKRFEVFTRLLWSDG-----EATSSLLI----------------------------------------------
--------------------------------------------------------------------------------
----------QKLQNSLS-SLENFPIVLSQFLKQKN----------------------------------SFAAIPNGRC
TSYPC--LKVRFLKAEGETSLRDYSQDFVTVDPLCYLDAVDQYLWPKVNIEPIDS-------------------------
--------------------------------------------------------------------------------
-----------VEAKDQAIECQSSQLQSTSISCQAESSSPMEID------------------------------------
----------------------------SESSDASQLQGSQVE------------DQTQLPGQQNASSSETSS-------
--------------------------------------------------------------------------------
--------------------------------------------------------------------------------
--------------------------------------------------------------------------------
--------------------------------------------------------------------------------
--------------------------------------------------------------------------------
--------------------------------------------------------------------------------
-------------------------------------------------------------------------------E
KEDAVPRLLFRLE-------------GLELDRSLTVY---QAILLHKLKSESE----------ATNDS------------
--------KLSGP-HNIT----YERSAQ----------------------------------------------------
--------------------------------------------------------------------------LGDSRE
NLFPPGSM------------------------------------------------------------------------
-------------EDDEYRPFLSYLFTHRLALRLKGSSHPPYDILFLLKSLEGMNRFLFHLISLE------------RIN
AFGEGRLENLDDLRVQVRPVPHSEFVSSKLTEKLEQQ---LRDSFAVST-CGLPPWFNDLMDSCPC---LFSF-------
--------------------------------------EAKSKYFRLAAFGSQKIRHHPQHLSSSNVHGEARPVTGSLP-
-------------------------RKKFLACRENILESAAKMMELYGNQ--KVVIEVEYSE-----EVGTGL-GPTLEF
YTLVSRAFQNPDLGMWRNDCSF---------------------------IVGKPVEHSGVLASSSGLFPRPWSGTSTTS-
-----DVLQKFVLLGTVVAKALQDGRVLDLPLSKAFYKLILGQELSSFDIHFVDPELCKTLVELQALVRRKKLFAEAHGD
SGAAKCDLSFHGTKIED--LCLEFALPG-----YTDYDLAPYSANDMVNLDNLEEYIKGIVNATVCNGIQKQVEAFRSGF
NQVFSIEHLR-----IFNEEELETMLCGECDLFSMNEVLDHIKFDHGYTSSSPPVEYLLQILHEFDREQQRAFLQFVTGS
PRLPHGGLASLS-----PKLTIVRK-HGS------------DSSDTDLPSVMTCANYLKLPPYSSKEKMKEKLIYAITE-
GQGSFHLS
>LOC_Os02g01170.1     
--------------------------------------------------------------------------------
--------------------------------------------------------------------------------
--------------------------------------------------------------------------------
--------------------------------------------------------------------------------
--------------------------------------------------------------------------------
--------------------------------------------------------------------------------
--------------------------------------------------------------------------------
--------------------------------------------------------------------------------
--------------------------------------------------------------------------------
--------------------------------------------------------------------------------
--------------------------------------------------------------------------------
--------------------------------------------------------------------------------
--------------------------------------------------------------------------------
--------------------------------------------------------------------------------
--------------------------------------------------------------------------------
--------------------------------------------------------------------------------
--------------------------------------------------------------------------------
--------------------------------------------------------------------------------
--------------------------------------------------------------------------------
--------------------------------------------------------------------------------
--------------------------------------------------------------------------------
--------------------------------------------------------------------------------
--------------------------------------------------------------------------------
--------------------------------------------------------------------------------
--------------------------------------------------------------------------------
--------------------------------------------------------------------------------
--------------------------------------------------------------------------------
--------------------------------------------------------------------------------
--------------------------------------------------------------------------------
--------------------------------------------------------------------------------
------------------------------------------------------------------------MKRAH---
-----------GDSSSEDEELDTSPIEIDDALMI--DDDDMSED------------------------------------
----------------------------EEDDHEVLQDGSLPICVQDGVHDVKLGDT-DDSNIGS-ASDSQVQ-------
--------------------------------------------------------------------------------
--------------------------------------------------------------------------------
--------------------------------------------------------------------------------
--------------------------------------------------------------------------------
--------------------------------------------------------------------------------
-------------------------------------------------------------------------------P
S----SGSSTRNIM-SRGVD------PNTFGSRGAMSFVA-ATMAGLASVGGRGVRGSRDRRGLSLGG-----------S
INEH-NKLIFMAG-------------GKQLSKHLTVY---QALQRQLMFEEDDDEKFNGSDL-SNDGN------------
--------RFWGDVFTIT----YQKADS----------------------------------------------------
---------------------------------------------------------------------------QAEKV
SQGGSTSL--NSKSDPSR--------------------------------------------------------------
-------SI----SELKGVSLLDSILQAELPCDLE-RTNSTYNILALLRVLEGLNQLSPRLRVHA------------ASD
DFAEGKITTLDELYRTGAKVPSEEFVNSKLTPKLARQ---MQDVLALCS-GSLPSWCYQMTKACPF---LFPF-------
--------------------------------------ETRRQYFYSTAFGLSRALNRLQQQQGDNQNAGG-EREIRFGR
LQ-----------------------RQKVRVSRNRILDSAAKVMEMFSSQ--RAVLEVEYFG-----EVGTGL-GPTLEF
YTLLSHELQSVRLGLWRSSSPSD-TGMQIDRSA----SPDDDL-AAKELSSDLPDNGSHLIQAPFGLFPRPWPLTVDASE
GSRFSKVIEHFRLVGRVMAKVLQDGRLLDLPLSTALYKLILGQELDLFDIISFDAEFGKTLQELQILVERKRFLESTYGM
NQLEVTDLRFRGTPIED--LCLDFTLPG-----YPDYILKEGEENTIVNIYNLEEYVTLVVDATVKSGIMRQVEAFRSGF
NQVFDISSLK-----IFSPEELDYLICGRREIWEPDSLVDNIKFDHGYTAKSPAIVNLLEIMAEFTPEQQHAFCQFVTGA
PRLPPGGLAALN-----PKLTIVRK-HPSSAVNTSNIAGVTESADDDLPSVMTCANYLKLPPYSTKEVMRKKLLYAILE-
GRGSFDLS
>LOC_Os03g47949.1     
--------------------------------------------------------------------------------
--------------------------------------------------------------------------------
--------------------------------------------------------------------------------
--------------------------------------------------------------------------------
--------------------------------------------------------------------------------
--------------------------------------------------------------------------------
--------------------------------------------------------------------------------
--------------------------------------------------------------------------------
--------------------------------------------------------------------------------
--------------------------------------------------------------------------------
--------------------------------------------------------------------------------
--------------------------------------------------------------------------------
--------------------------------------------------------------------------------
--------------------------------------------------------------------------------
--------------------------------------------------------------------------------
--------------------------------------------------------------------------------
--------------------------------------------------------------------------------
--------------------------------------------------------------------------------
--------------------------------------------------------------------------------
--------------------------------------------------------------------------------
--------------------------------------------------------------------------------
--------------------------------------------------------------------------------
--------------------------------------------------------------------------------
--------------------------------------------------------------------------------
--------------------------------------------------------------------------------
--------------------------------------------------------------------------------
--------------------------------------------------------------------------------
--------------------------------------------------------------------------------
--------------------------------------------------------------------------------
--------------------------------------------------------------------------------
--------------------------------------------------------------------------------
--------------------------------------------------------------------------------
--------------------------------------------------------------------------------
--------------------------------------------------------------------------------
--------------------------------------------------------------------------------
--------------------------------------------------------------------------------
--------------------------------------------------------------------------------
--------------------------------------------------------------------------------
--------------------------------------------------------------------------------
--------------------------------------------------------------------------------
--------------------------MQMLYLFCATY---GHLLL------------------VLDDI------------
--------EFYEKQVPFT----LEQQRK----------------------------------------------------
--------------------------------------------------------------------------------
--------------------------------------------------------------------------------
-------------IASSLNTFVYSTFI---------QNGGSSSKPLIDVTVRCLNLLYERDSRHK---------------
---------FCPISLWLAPA-RNGRIPIAAAARAHDA---AFATLPGNQFFGIPIRSSVLTTI-PH---VYPF-------
--------------------------------------EERVQMFR-----EFIELDKASRRVTGEVSGPG-PG------
-------------------------SIEIVIRRGHIVEDGYRQLNCLGSK-LKSCIHVSFVSECGLPEAGLDYGGLSKEF
LTDLSKAAFSPEYGLFSQASAS-----------------------------------------DSSLIPSN------SA-
-KLLDNGIDMIEFLGRVVGKALYEGILLDYCFSPVFVQKLLGRYSFLDELSTLDSELYRSLMQLK---------------
--------HYEGDVED---LCLDFTLTEELGGRRIVHELRPGGKNISVTNENKLHYVHAIADYKLNRQILPFANAFYRGL
GDLISPSWLS-----LFNANEFNQLLSGGLQDFDVDDLRNNTKYTGGYTESSRSVKLFWEVIKGFKPTERCMLLKFVTSC
SRAPLLGFKYLQ-----PSFTIHKV-PCD----VTLWATIGGQDVDRLPSASTCYNTLKLPTYKRSSTLRSKLLYAIS--
SNTGFELS
>LOC_Os05g03100.1     
--------------------------------------------------------------------------------
--------------------------------------------------------------------------------
--------------------------------------------------------------------------------
--------------------------------------------------------------------------------
--------------------------------------------------------------------------------
--------------------------------------------------------------------------------
--------------------------------------------------------------------------------
----MECPKECLSHGVPAAVLQFFDFFSMHKQKLVLKIV----------ANVLGDFSAKDAAKAMEAAPVLCNLLQSTDK
TILDSAVSCLVLVS------------------------------------------------------------------
--------------------------------------------------------------------------------
--------------------------------------------------------------------------------
-----------DGACDSAQHMEKLYELNAVQATMRLM-------------------ENDGWKSLSDETLSGILGLLKDLA
SLSAR----------------------------------AVKSLFELNICDLLKQMITYYTSSHSDHNKVQ---------
-------------------------------------------------TLVELIYYLMPPLEMC---------------
--------------------------------------------------------------------------------
-------------------------------------------------------DHRTELIIAKKNVITEQSGYIQQLA
SILTFII-QVAKSAALSSICY----SCVVVIRNIVELSTPSSLVEVQKTVNLS---------------------------
---------------------------SLLAGWLARKNRHIIFQT-----------------------------------
--------------------------------------------------------LNVSKTLLRKDQKFFFETFIREGL
KHAIDAILTQEKGKSRLPE-------------------------------------------------------------
---------------------------------------SCLCFDLDLETSTDDACRINNGAILKLAEEIKKNFLVKVAK
SPHKFGC----------------------AFKSIKEFFSRLN--------------------------------------
-------------------------CHATAPPAKDQDLCKQLSDFSRQLLSDELPS------------------------
------------------------------------------------------------------TSTFEFVQSGSIKH
LAGYLSNGTY----------------------------------------------------------------------
--------------------------------------------------------------------FNSNLRNCQDLI
GELKEVKIRLQKFTHLALSVD-NESSVKPLEILV----------------------------------------------
--------------------------------------------------------------------------------
----------EKLIDALHVWYDSFPVILADEQCTRE-----------------------------------STMIPLRDS
GTEEPMSLYIKFSRSAREEELEDYGGVLP-VDLSSTPESIEEVLLPEI--------------------------------
--------------------------------------------------------------------------------
---------------------------------CKRTGNETSYK------------------------------------
----------------------------ENTQEANGSRKSVGL----------------RNGDGHKF-------------
--------------------------------------------------------------------------------
--------------------------------------------------------------------------------
--------------------------------------------------------------------------------
--------------------------------------------------------------------------------
--------------------------------------------------------------------------------
--------------------------------------------------------------------------------
--------------------------------------------------------------------------------
-----SRLKFSYK-------------GTQLQSSTPLF---ESILRSMHEGETD----------LQIDP------------
--------SFWDKEHKIV----YRRRNK----------------------------------------------------
----------------------------------------------------------------------------SKKI
SSHSSYNIQLCRVHEKLE--------------------------------------------------------------
-------------MSLLKDPFFSTILTGKLPGDLD-ESDPSYNFLFMLKVLEGLNRFSYHLSMDD------------KLC
KFAEGCLQEFDDLKVAICPIPRDQFVSSLLTNKLEQQ---MQDSLFGD--GLIPSWCIYLVETCPF---LLSF-------
--------------------------------------EARWKYFCLTAHHSFMTDEASSSTE-----------------
-------------------------TKKYSVTRSKILEDASSMLNKHGSD--TKFIEVEFDG-----EVGTGR-GPTFEF
YTTVSHELQRVGLGMWRGDDTS-------------------------------QECEAGFVHAPFGLFPQPWSSANTSSQ
GISLSNVVQKFKLLGHLVARAVLDGRVLDIPLSKAFYKIMLEQDLDIYDIPSFDPKLGKTVMEFQALVKRKKFLEE---R
ASNPAADLSYKNVRLED--LCLDFTLPG-----NPEYELVPGGSEKMVTLDNLEEYVSSIVDATLKSGISNQIEAFKAGI
NKVFALKTLR-----LFSEDEMERILCGEQDSWASNKLEDHINFDYGYDANSASVISFLEILREFGREDQRAFLHFTTGA
PQLPLGGLASLD-----PKLTVVRK-QCD------------GKVDNELPSVNTCRHFFKLPPYSSKEIMRQKLKYAIKE-
GLGSFQLS
>LOC_Os05g06690.1     
--------------------------------------------------------------------------------
--------------------------------------------------------------------------------
--------------------------------------------------------------------------------
--------------------------------------------------------------------------------
--------------------------------------------------------------------------------
-------------------------------MFFSGDPTARKRVDLGGRSSKERDRQVLLEQTREERRRRLGLRLQ-NSS
ATKIQKCFRGKRDLELARSEVRGNFCSTFGEHCQRVDWSSFGANSDFLRQFLFF-------FNAKKDSDIAILCQVCNLL
LYYV-KHGGDVLRLFGGTNYSSLEPLVIHRVKKLALICV--------QTVHQKRHDWGSQLLMPPESTPKPCGSLLETAA
CLINPKLAWN----------------------------------------------------------------------
--------------------------------------------------------------------------------
--------------------------------------------------------------------------------
-----------CKVVGYLQRKKIYCLFRGIIISIPQT---------------ARNLEHNNNTSALEQVLMLIASHIGDDP
CCCPV----------------------------------VDPRWSFSSQLLSIPFLWHRLS--HFKKVFSANG-------
-------------------------------------------------LSKYYIHQIACFLPSC---------------
--------------------------------------------------------------------------------
------------------------------------------------------------ADVLPNDISSNHPGYACVLA
NVLEAATWILSEPKFASETAA----DIIAVCT------------------------------------------------
---------------------------SLLDALPTITSPTGRADD-----------------------------------
--------------------------------------------------------------------------------
--------------------------------------------------------------------------------
---------------------------------------------DDDTPMDDVI-------------------------
--------------------------------------------------------------------------------
-------------------------NGLDADLEKQITAAIDSRLL-----------------------------------
------------------------------------------------------------------QHLVNALFRGTIST
DYSYPT--------------------------------------------------------------------------
--------------------------------------------------------------------------------
-----------------------GPSDIEVEAV-----------------------------------------------
--------------------------------------------------------------------------------
----------GSICAFLHVTFNTLPAERI---------------------------------------------------
------------------------------MTGLAYRTEIVPALWNFI--------------------------------
--------------------------------------------------------------------------------
----------------------------------------KRCN------------------------------------
----------------------------ENQSWPQFSKFVSSP---------------PADAVG----------------
--------------------------------------------------------------------------------
--------------------------------------------------------------------------------
--------------------------------------------------------------------------------
--------------------------------------------------------------------------------
--------------------------------------------------------------------------------
--------------------------------------------------------------------------------
--------------------------------------------------------------------------------
---------WLLP----------------VSVFCPIY---KHMLK------------------IIDNG------------
--------EFYEQEKPLS----LKDLKS----------------------------------------------------
--------------------------------------------------------------------------------
--------------------------------------------------------------------------------
-------------LVLILKKALWELLWVI-------PSHASPAKKVLPNPSGFKKLSIENVKIGA---------------
--RIGLSELLAQLQDWNNRLPFTSSNDFYSQQATSEN---FVSQALLGN-----TRASEIIKLAPF---LAPF-------
--------------------------------------TSRVKIF------TSQLANSRQSTTSHSALT-----------
-------------------------RHRFKIRRNRLLEDAFDQLSMLSEEDLKGPIRVVFVNEHGVEEAGIDGGGIFKDF
MENITRAAFDVQYGLFKETA-------------------------------------------DHLLYPNP------GS-
GLVHEQHLQYFHFLGSLLGKAIYEGILVDLPFATFFLSKLKHKYNFLNDLPSLDPELYRHLLSLK---------------
--------HYDGDISQ---LELYFVIVNNEYGEQSEEELLPGGRDMRVTSENVITYIHLVANHRLNYQIRAQSTHFLRGF
QQLIPNEWIN-----MFNEHEFQVLISGSLESLDIDDLRSNTNYSGGYHPDHELIDIFWEVLKSFSSHNQKKFLKFVTGC
SRGPLLGFQYLE-----PKFCIQRAGVPG----------MEEEDEDRLPTSATCMNLLKLPPYRNKTQLESKLLYAIN--
AEAGFDLS
>LOC_Os05g38830.1     
--------------------------------------------------------------------------------
--------------------------------------------------------------------------------
--------------------------------------------------------------------------------
--------------------------------------------------------------------------------
--------------------------------------------------------------------------------
--------------------------------------------------------------------------------
--------------------------------------------------------------------------------
--------------------------------------------------------------------------------
--------------------------------------------------------------------------------
--------------------------------------------------------------------------------
--------------------------------------------------------------------------------
--------------------------------------------------------------------------------
--------------------------------------------------------------------------------
--------------------------------------------------------------------------------
--------------------------------------------------------------------------------
--------------------------------------------------------------------------------
--------------------------------------------------------------------------------
--------------------------------------------------------------------------------
--------------------------------------------------------------------------------
--------------------------------------------------------------------------------
--------------------------------------------------------------------------------
--------------------------------------------------------------------------------
--------------------------------------------------------------------------------
--------------------------------------------------------------------------------
--------------------------------------------------------------------------------
--------------------------------------------------------------------------------
--------------------------------------------------------------------------------
--------------------------------------------------------------------------------
--------------------------------------------------------------------------------
--------------------------------------------------------------------------------
--------------------------------------------------------------------------------
--------------------------------------------------------------------------------
--------------------------------------------------------------------------------
--------------------------------------------------------------------------------
--------------------------------------------------------------------------------
--------------------------------------------------------------------------------
--------------------------------------------------------------------------------
--------------------------------------------------------------------------------
--------------------------------------------------------------------------------
--------------------------------------------------------------------------------
--------------------------------------------------------------------------------
--------------------------------------------------------------------------------
--------------------------------------------------------------------------------
--------------------------------------------------------------------------------
----------------------------------------------MLKVLEGLNRYSFHLVSDE------------RNR
AFVHGSITDLDDLKVDVSVVPQQEFVSAKLTDKLEQQ---MHDPLVLRS-RCLPLWCTELMSACPF---LFSF-------
--------------------------------------EARWKYFQLTAFGSLTPQHGNMMDTSGSGVMTE-----RVPS
FS-----------------------RKKFKVDRDNILVSAAKVMQSHARS--NAMLEVEYEE-----EVGTGL-GPTMEF
YTLISHEFQKSGLGMWRGELSG-------------------------EAGLDNVHGGSVFVVAPNGLFPKPWSTHVDCS-
--SFSEVNKQFHLLGQVVAKAVKDNRILDIPFSKAFYRLILGQELNIYDIHSFDPELAMTLMEFKALAARRKYLESSSSG
DCKSTSDLSYRGCRIED--LAIEFALPG-----YPEYVLSLENSLDNVSADNLEQYVSFVVDATIRSGIARQLEAFKSGF
NEVFPLSMLQ-----VFSEDELERLLCGEQDTWDFAKLVDHIKFDHGYTSSSPPVINLLEVIQEFEGHQRRAFLQFITGS
PRLPPGGLAALN-----PKLTVVRKQHNS------------NEADDDLPSVMTCANYLKLPPYSSKDKMREKLLYAITE-
GQGSFHLS
>LOC_Os09g07900.1     
--------------------------------------------------------------------------------
--------------------------------------------------MKLKRRRAVE--------------------
--------------------------------------------------------------------------------
-------------------VPPNIKSFIDCVTATPLENVESPLKDFVWEFGKQHLSSL----------------------
----------------------------------------------------LASTDADIVEGSLETLRAFVNKSVGKSS
IRSASLTSKLFAFSQGWGGKEGGLGLIACS------------------LPSGCDPIATEIGSTLHFEFYRGADKSDKSQS
IDNCHRLEIIHLPSIISCKENDLEILEKLVKDYSVPPSLRFSLLTRLRFARAFDSLAYRRQYTCIRLSAFIVLVQASHDS
ESLALFLNNEPEFIDELLSLLSYEDEIPEKIRRLGILSL------VALCQDRSHQPTVLSSVTSGGHRGILPSLMQKAVD
SIINGSTKWSTEFAEELLSLVSM-LVSSTPGSLALQEAGFIPTILPLLKDTDTHHLHLVSTAVHVIEGFLDYHNPSSALF
RDLGGLDDTIARLKIEVSQVDIGSKKSEEPQSMSKGKEVESSLPPPDMQTVHSEALISYNRRNLMKALLRTISLATYVPG
SSARVDGSEENVLPPCLCTIFRRAKEFGGGVFSLAATVMSDLIHKDPTCFTVLDAAGLPQAFIDAIMGGILYNSDAITCI
PQCLDALCLNSSGLQLVKDHNALRCFVKIFTSRSYLKALGGDTAGALSLGLDELLRHQSSLRSSGVDMLIEILNTISKVG
CGGESSSCTESGNSSTPLPMETDVQGGTSRSEVGTSEVGSSEKMVDASLDATSSSIESYLPECICNVGRLIETILQNSDT
CRLFSEKKGIEAVLQLFKLPLMPVSV---SVGQSISVAFKNFSSQHSVSLARAVCSFCRDHLKLT--NGLLGSVSGTKLV
ISDHVKQSPLLKALSSLEGLLSLCNFLLKGNAFMVSELAFADAEILRELGKVYIEVTWQISLLSDSKVEKQDMEQDDVPG
DASVSNLSERDSDDDTNAASVTRHMNPVSVRTSSVSPW---NMEQDIISAVRSAASIHRHGRHTLSRIRGRLSGAMDAAH
TDIDSPFSPGESSQSHDTIKKSPDVVVSELLTKLGHTMRSFLSTLVKGLPARRRADSSLTPASRSLVIALAQLFLTALGY
SGHS----TAGFEMSLSVKCRYLGKVVEDMAALTFDSRRRSCNSAIVNSFYVNGTFKELLTTFEATSQLLWTLPFSVPT-
TGSDQASSISEKVSHNSWLLDTLQSYCKLLEYCVNSSFLLSPSHN-QLLVQPMVTELSINLFPVPSEPESFVRILQSQVL
EAVLPVWNHTMFPECSPSLITSLISIVSHICSGVGALKQSRAGVG-AANQRLTSPPLDESSIATIVEMGFSRARAEEALR
SVRTNSVEMATDWLFSHPEEFVQEDVQLAQALALSLGNTTEASKEDGCNKNGPSVVEDKGVILLPLDDILAVSTKLFSSG
DDMAFPLTDLLVTLCNQNKGDDRQPVILYLFEQLKR--FPSDSSVDAGALYSFARLLALLLSEDSSIREIGAENGVVPHV
LNLLENLKSRTEKTDQTWNSISALLLILDNMIQYAPALDIEMPEGTSKVSSDASNADCKVNPSLFAEKKTETDYSATYPN
VHVFEKVMGRS------------IGYLTDQESQKILLLCCEFIKQHVPAIVMQAVLQLSARLTKTHTLAAQFSENGSLAS
LLNLPKTCIFPGYETLASAIVRHLIEDPQTLQSAMELEIRQSL------STRGSHASRSFLTNMSPLISRDPVIFMRAVT
LVCQLDCSGGRTNVVLLKEKEKYKEKQK--------------VSTTESGALGNEPVRMTADTKTIDTVNRCSRNQKKVPT
SLSQVIDQLLVIIMSYSSPKKEQRSDGYFMLSPMDVDEPNTKGKSKVNDEQNLDGS-----------EKSALMSKLAFVL
KLMSEILLMYVHAVGIILKRDTELSQLRGGDQVAGHSG--------LLYHVFNLLSSDRSADVSDNWMGKLSERASWFLV
ALCCRSTEGRRRVISEIMKAFNYFIDSASSTSRGSLIPDKKVLAFSELINSILSRNSQN---NLPVLGCSPDIAKSMIDG
GMVQSLSGLLKVIDLDHPDAPKVVNLILKALDSLTRTANASDQIQKSDRYAKNKLTGSHEQTNVANENVIHEQGTSNGHG
TIDTVQSTRQQVQELSHDDGNNNAGQDQPVEQMRLDLVENTAGNSSTGGVEFMREEATVGNLMTTTTDAGLDFSAQHQAD
DEMVEEEDDLGEDGEDEDEDEDEEEIAEEGAGLMSIADTDIEDQ------------------------------------
--------------ENTAIGDDYNDDMMDEEDDDFLENRVIEVRWRETLTGMNRHLRVSRGRGDASGFIDISAEAFRGVG
TDDMFNLHRPFGLERRRQSGSRSFTDRSRSDGNAFQHPLLSRPVQSRDGIGSVWSSSGTPSRDLHTFSFGTSDIPFYMLD
AGLPPETSAPVFGERVVSTAPPPLIDFSLGMESLRIRRGLGDNLWTDDGQPQAGNHAAAVAQALEHHFITELNVSTFLNN
AIPYTGNRVLDMQPDQTGDDVDDDLPSQDDDISEHVTTDSPALPTSSPQQFGTTNQANGNVCPMNDLICQQSADVADVRT
EEEMHQIADDMNVIPQSNEDTADRQHVAHPDRDSLSGNLQSYDHVMQDEVEIPQRGQIGNDIRDPSDLESSCHALLTSTS
AAPELSDAHVDSTTMNTDVDMNSIDISENQVENSAPGLYGNVVSVRLDEGAPQETMQPDQLNANNEASSTNEIDPTFLEA
LPEDLRAEVLASQQNRAAPTASYTPPAAVEIDPEFLAALPPEIQAEVLAQQRAQRIAHSQP--IGQPVDMDNASIIATFP
PDLREEVLLTSSEAVLSALPSALLAEAQMLRDRELSRYRARGSLFGGSYRLG-ARRLPTDNQTAVMDRGVGVTVGRRVIS
TVSAGAKGKDVEG-TPLLDSSALKALIRLLQLAPPLS---KGLLQRLMFNLCAHSVTRATLIGHLLNIIKPEAEGLNGWD
CMTTY---RLHGCQWNIV----YAQPQSANGLPPLVTRRLLEVLTYLASNHPSVAGLLVYFDPSTSSNCMILKHGKELSQ
EGLQSDMMKTSSEGYTPILLFLKLLNKPLFLRSRVYLEQVMCLLEVVVSNAASKVDYPPHSGQMVSTSVDENRAPIETHG
EPSTMEQVPIQENSQNKD----VVVPASGPQQSINVHDILTQLPDSELHNLCNILALEGLPDKVYTLAAEVVKKLASVAV
SHRKFFSMELASAAQSLSSSAVEELVTLKNTQMLG-LNSCSMAGAAILRVLQVLSTLTSDMSGNS-----QDQAVGQEEQ
SILWDLNISLEPLWQELSDCISTTEAKLVHNSSFNPQVPLMDAIEVGASSSTSPPLPPGTQRLLPF---IESFFVLCEKL
QT-SQAVVPSDSNVTATEVKELA----GSSSSPSLKTGGVCNITFVRVAEKHRRLLNVFIRQNPSLLEKSL-SMMLKVPR
LIDFDNKRAYFRSRIRQQHDQHLSAPLRISVRRAYVLEDSYNQLRLRRSQDLKGRLTVQFQG-----EEGIDAGGLTREW
YQLLSRVIFDKGALLFTTVGN------------------------------------------NATFQPNP------NS-
-VYQTEHLSYFKFVGRVVAKALFDGQLLDVHFTRSFYKHILGVKVTYHDIEAVDPDYYKNLKWML-------------EN
DVSDIPDLTFSMDPDEE--KHILYEKNE-----VTDYELKPGGRNIRVTEETKHEYVDLVAEHILTTAIRPQINAFLEGF
TELVPRELIS-----LFHDKELELLISGLPE-IDFDDLKANAEYI-GYSPASPVILWFWEVVNGFSKEDMARFLQFVTGT
SKVPLEGFKALQGISGPQRFQIHKA----------------YGAPERLPSAHTCFNQLDLPEYSSKEQLEERLLLAIHE-
ASEGFGFG
>LOC_Os12g24080.1     
--------------------------------------------------------------------------------
--------------------------------------------------------------------------------
--------------------------------------------------------------------------------
--------------------------------------------------------------------------------
--------------------------------------------------------------------------------
--------------------------------------------------------------------------------
--------------------------------------------------------------------------------
-----------------MDAVSIIATFPSEIREEVLLTS---------------------------PDTLLATLT-----
--------------------------------------------------------------------------------
--------------------------------------------------------------------------------
--------------------------------------------------------------------------------
-----------PALVAEANMLRERFAHRYHSGSLFGM----------------NSRGRRGESSRRGDIIGSGLDRNAGDS
SRQP-----------------------------------TSKPIETEGSPLVDKDALKALIRLLRVVQPLYKG-------
-------------------------------------------------QLQRLLLNLCAHRESR---------------
--------------------------------------------------------------------------------
------------------------------------------------------------------------KSLVQILV
DMLMLDLQGSSKKSIDATEPPFRLYGCHANIT----YSRP----------------------------------------
---------------------------QSTDGVPPLVSRRVLETL-----------------------------------
--------------------------------------------------------------------------------
--------------------------------------------------------------------------------
--------------------------------------------------------------------------------
------------------------------------TYLARNH-------------------------------------
-------------------------PNVAKLLLFLEFPCPPTCHAETSDQRRGKAVL-----------------------
------------------------------------------------------------------MEGDSEQNAYALVL
LLTLLNQPLY----------------------------------------------------------------------
--------------------------------------------------------------------------------
--------------------------------------------------------------------------------
--------------------------------------------------------------------------------
----------MRSVAHLEQLLNLLEVV-----------------------------------------------------
--------------------------------MLNAENEITQAKLEAA--------------------------------
--------------------------------------------------------------------------------
--------------SEKPSGPENATQDAQEGANAAGSSGSKSNA------------------------------------
----------------------------EDSSKLPPVDGESSL-------------------------------------
--------------------------------------------------------------------------------
--------------------------------------------------------------------------------
--------------------------------------------------------------------------------
--------------------------------------------------------------------------------
--------------------------------------------------------------------------------
--------------------------------------------------------------------------------
--------------------------------------------------------------------------------
-----QKVLQSLP-------------QAELRLLCSLLAH-DGLSDNAYLLVAE----------VLKKIVALA--------
--------PFFCCHFI------NELAHS----------------------------------------------------
--------------------------------------------------------------------------------
--------------------------------------------------------------------------------
-------------MQNLTLCAMKELHLYEDSEKAL-LSTSSANGTAILRVVQALSSLVTTLQEKK-DPDHPAEKDHSDAL
SQISEINTALDALWLELSNCISKIESSSEYASNLSPA---SANAATLTT-GVAPPLPAGTQNILPY---IESFFVTCEKL
RPGQPDAIQEAST---SDMEDASTSSGGQKSSGSHANLDEKHNAFVKFSEKHRRLLNAFIRQNPGLLEKSF-SLMLKIPR
LIEFDNKRAYFRSKIKHQHDHHHS-PVRISVRRAYILEDSYNQLRMRSPQDLKGRLTVHFQG-----EEGIDAGGLTREW
YQLLSRVIFDKGALLFTTVGN------------------------------------------DLTFQPNP------NS-
-VYQTEHLSYFKFVGRVVGKALFDGQLLDVHFTRSFYKHILGVKVTYHDIEAIDPAYYKNLKWML-------------EN
DISDVLDLSFSMDADEE--KRILYEKAE-----VTDYELIPGGRNIKVTEENKHEYVNRVAEHRLTTAIRPQITSFMEGF
NELIPEELIS-----IFNDKELELLISGLPD-IDLDDLKANTEYS-GYSIASPVIQWFWEIVQGFSKEDKARFLQFVTGT
SKVPLEGFSALQGISGPQRFQIHKA----------------YGSTNHLPSAHTCFNQLDLPEYTSKEQLQERLLLAIHE-
ANEGFGFG
