# Supplementary material for: Genome-wide identification and evolution of HECT genes in wheat
Source: PeerJ. 2020 Dec 2;8:e10457. doi: 10.7717/peerj.10457 (PMC7718792; doi:10.7717/peerj.10457)
Supplement: Supplemental Information 7 [file peerj-08-10457-s007.fasta]

>TraesCS2A02G064700.1 
METRSRKRA????????????????????????????????TPAHPAPTRARRSVVLSPPAPQPPMDFPAD-GGNNPPPR
RRGGRASNADKGKEQQEPSESS---RVREAERMLGLSFDGMDDDDEGHGAFPHGLTSASSALQGLLRKLGAGLDDMLPSS
ALSAAAAAASSSSMSGPNGTRMKSMLAGLRADGE----------------------EGRQVEALTQLCEMLSIGTEDT-L
AGFSVDSFVPVLVGLLNHE----SNP-DIMLLAAR----------------ALTHLCDVLPSSCSAVVHY----------
----------GAVACFCARL----------LTIEYMDLA-EQSLQALKKISQE-H----PTAC---LRAGALMAVL----
--------------------------------SYLDFFSTGVQRVALSTAANMCRKLPSDASDFVMEA------------
--------------------------------------------VPLLTNLLNYHDAKVLEHASVCLTRIAESFASSPEK
L-------------------------------------------------------------------DQLCNYGLVAQA
ASLIAVSNSAGQASLSTLTYTGVIRVLSICASGSPLAAKTLLLHGISGTLKDIL------SGSGLVAGTTVSP--TRPAD
Q-------------------------------------MYEIVNLADELLPP----LPAGTISLPAHSHVFMKGSSVKKP
GSSKQGESGSTDIKVSGREKLLRDQPELLQQF-----GMDILPTMTQVYGSSVNGPIRHKCLSVIAKL--MYYSSAEMIE
ILHGTTNISSFLAGIL---------------------------AWKDPHVLVPA--LQIAEILMEKLPGTFSKMFVREGV
VHAVESLIC-----------------------QEISSPMLFQVPQQDKDIDSGTCTSSRSRRSRRRSSAGNTDNNSLDEP
KGSHTTIANSPPSTLEGPNTRIRASVSDRAKSFKD---KYFPSEPGSSDIAVTDDLLKL-RALCAKLNATADTVKTKAKG
KSKSLGGDDFDILCNVEEQLDDIIDKILSELSNGDGVSTF----------------------------------------
---------------------------------EFIGSGVISAL------------------------------------
--LNYLSCGTFGK--EKV--SEANLPKLRHLALRRYKAFIYVALPNDAVGN-QTPMAFLVQKLQSAL-------SSLERF
PVVIS-----HSGRTSSLGGSRPSSGLSALSQ-------PLKLRLCRAAGEKTLKDYSSN--------------------
--------------------------------------------------------------------------------
----------------------------------------------------IVLID-----------------------
--------------------------------------------PLA----SLAAVEDFLW-------------------
--------------------------------------------------------------------------------
-------------------------------------------------------------------PRIQRSESISYPA
VSS-----------------------------------------------------------------------------
--------------------------------------------------------------------------------
--------------------------------------------------------------------------------
---------------------------------------------------------GKNSESVAPSATAPVASSTQSVR
RPSTRSKSLADADSATKKDIQEGSGNTSKGKGKAVVKSMSDEPKGPHTRTAARRKVASQKDAEVKPPHGHSSSEDEELGA
SPFEADDALMLGDDDDDVSDDEDDDHEVLR-GSLPDCVPESVHDVKLADADGSSIASIASDNQTQPS----SGSSVKH--
----TFSSRGAGSVELRNPSTLGSRGAMSFAAAAMAGLASVGSRGIRGSQDRRGLPLGTSAHEHSNKLIFTA--------
--------------------GGKQLSKHLT--------------------VYQAMQQQVVHDEDDEERLGGSDLPND---
--------------------------------------------------------------------------------
--------GSRLWSDMFTITYQKADNEVDRESTRGSSLVLKSSKSELCR-------------------------------
----------------------------------------------ATSQEQCTSLLDSILQGELPCDIEKSTQTYNI--
--------------------------------------------------------------------------------
--------------------------------------------------------------------------------
---------------------------------------------LALLRVLEGLNQLSPRLRLQAT-------------
--------------------------------------------------------------------------------
--------------------CDDFIEGKVGTLDGLYGTGAKVPSEE---------------------------------F
ISSKLTPKLARQIQDVLALCSGSLPSW-----------------------------------------------------
--------------------------------------------------------------------------------
--------------------------------------------------------CYQMTKACPFLFPFETRRQHFYST
A----FGLSRALNRLQQQQGDNNSSA-TEREVRIGRLQR----QKVRVSRNRILDSAAKVMEMFSNQ--KAVLEVEYFGE
VGT------GLGPTLEFYTLLSHDLQRVGLGLWRS-------------------DSDSLEAKKLDSHSPADSRNLIHAPL
GLFPRPWPPSTASSEGSKFFKVVEYFRLVGRIMAKALQDGRLLDLPLSTAFYKLLLGQELDLYDILSFDAEFGKILQELQ
VLVERKRFLES-CSNHSQQIEELGFRGAPIQDLCLDFTLPGYPD-----FVLKEGEENTVVCIYNLEEYISLVVDATLKT
GIMRQVEAFKAGFNQVFDISSLQ-IF----SPQELDYLICGRRELWEPETLVEHIKFDHGYTSKSPAIVNLLEIMTEFTP
EQQHAFCQFVTGAPRLPPGGLASLN-----PKLTIVRKHSSTAANTSNAAGAAESADDDLPSVMTCANYLKLPPYSTKEV
MHKKLLYAINEG-QGSFDLS?
>TraesCS2B02G076900.1 
-----------------------------------------------------------------MDFPADGGGNNPPPR
RRGGRASNADKGKEQQEPSESS---RVREAERMLGLSFDGMDDDDEGHGAFPHGLTSASSALQGLLRKLGAGLDDMLPSS
GLSAAAAAASSSSMSGPNGARMKSMLAGLRADGE----------------------EGRQVEALTQLCEMLSIGTEDT-L
AGFSVDSFVPVLVGLLNHE----SNP-DIMLLAAR----------------ALTHLCDVLPSSCSAVVHY----------
----------GAVACFCARL----------LTIEYMDLA-EQSLQALKKISQE-H----PTAC---LRAGALMAVL----
--------------------------------SYLDFFSTGVQRVALSTAANMCRKLPSDASDFVMEA------------
--------------------------------------------VPLLTNLLNYHDAKVLEHASVCLTRIAESFASSPEK
L-------------------------------------------------------------------DQLCNYGLVAQA
ASLIAVSNSAGQASLSTLTYTGVIRVLSICASGSSLAAKTLLLHGISGTLKDIL------SGSGLVAGTTVSP--TRPAD
QNIQNLEESCMLDTYSVYNNLPNVSRARAVCAVLQAITMYEIVNLADELLPP----LPAGTISLPAHSHVFMKGSSVKKP
GSSKQGESGSTDIKVSGREKLLRDQPELLQQF-----GMDILPTMTQVYGSSVNGPIRHKCLSVIAKL--MYYSSAEMIE
ILHGTTNISSFLAGIL---------------------------AWKDPHVLVPA--LQIADILMEKLPGTFSKMFVREGV
VHAVESLIC-----------------------QEISSPMLFQVPQQDKDIDSGICTSSRSRRSRRRSSAGNTDNNSLDEP
KGSHTTIANSPPSTLEGPNTSIRASVSDRAKSFKD---KYFPSEPGSSDIAVTDDLLKL-RALCAKLNATADTVKTKAKG
KSKSLGGDDFDILCNVEEQLDDIIDKILSELSNGDGVSTF----------------------------------------
---------------------------------EFIGSGVISAL------------------------------------
--LNYLSCGTFGK--EKV--SEANLPKLRHLALRRYKAFIYVALPNDAVGN-QTPMAFLVQKLQSAL-------SSLERF
PVVIS-----HSGRTSSLGGSRPSSGLSALSQ-------PLKLRLCRATGEKTLKDYSSN--------------------
--------------------------------------------------------------------------------
----------------------------------------------------IVLID-----------------------
--------------------------------------------PLA----SLAAVEDFLW-------------------
--------------------------------------------------------------------------------
-------------------------------------------------------------------PRIQRSESISYPA
VSS-----------------------------------------------------------------------------
--------------------------------------------------------------------------------
--------------------------------------------------------------------------------
---------------------------------------------------------GKNSESVAPSATAPVASSTQSVR
RPSTRSKSLADADSATKKDIQEGSGNTSKGKGKAVVKSTSDEPKGPHTRTAARRKVASQKDAEVKPPHSHSSSEDEELGA
SPFEADDALMLGDDDDDVSDDEDDDHEVLR-GSLPDCVPESVHDVKLADADGSSIASIASDNQAQPS----SGSSIKH--
----TFSSRGAGSVELRNPSTLGSRGAMSFAAAAMAGLASVGSRGIRGSQDRRGLPLGTSAHEHSNKLIFTA--------
--------------------GGKQLSKHLT--------------------VYQAMQQQVVHDEDDEERLGGSDLPND---
--------------------------------------------------------------------------------
--------GSRLWGDMFTITYQKADNEVDRESTRGSSLVLKSSKSELCR-------------------------------
----------------------------------------------ATSQEQCTSLLDSILQGELPCDIEKSTQTYNI--
--------------------------------------------------------------------------------
--------------------------------------------------------------------------------
---------------------------------------------LALLRVLEGLNQLSPRLRLQAT-------------
--------------------------------------------------------------------------------
--------------------CDDFIEGKVGTLDGLYGTGAKLPSEE---------------------------------F
ISSKLTPKLARQIQDVLALCSGSLPSW-----------------------------------------------------
--------------------------------------------------------------------------------
--------------------------------------------------------CYQMTKACPFLFPFETRRQHFYST
A----FGLSRALNRLQQQQGDNNSSA-TEREVRIGRLQR----QKVRVSRNRILDSAAKVMEMFSNQ--KAVLEVEYFGE
VGT------GLGPTLEFYTLLSHDLQRVGLGLWRS-------------------DSDSLEAKKLDSHSPADSRNLVQAPL
GLFPRPWPPSTASSEGSKFFKVVEYFRLVGRIMAKALQDGRLLDLPLSTAFYKLLLGQELDLYDILSFDAEFGKILQELQ
VLVERKRYLES-CSSHSQQIEELGFRGAPIEDLCLDFTLPGYPD-----FVLKEGEENTVVCIYNLEEYISLVVDATLKA
GIMRQVEAFKAGFNQVFDISSLQ-IF----SPQELDYLICGRRELWEPETLVEHIKFDHGYTSKSPAIVNLLEIMTEFTP
EQQHAFCQFVTGAPRLPPGGLASLN-----PKLTIVRKHSSTAANTSNAAGAAESADDDLPSVMTCANYLKLPPYSTKEV
MHKKLLYAINEG-QGSFDLS?
>TraesCS1B02G298000.1 
-MDRCRKRP-------------------------DSDPGGSGEAEP----------------PADKRPCTAEPSTSAAAA
VAAA-PAQPEQAASDMDTSSSG---HAAEADADADADVDGDDGDGDGDG-------------DGDGGSSCESDGDGGPGS
-----------G--------KFRRMVAAVASEGA---------------------GGGALLASLTELCEALSFCTEDA-G
GYFPVESAARALVRLAGAE----VASPDEMLLAVR----------------AITYLCDAMPRAADAVVRH----------
----------GLLPVLCSRL----------LAIEYLDVA-EQCLQAFEKISLR-Q----PAQC---LQAGMITAVL----
--------------------------------AYIDFFSASIQRVAVSAVANACKKVPADCSQFVMDS------------
--------------------------------------------IPMLCNLLQSEDKMVVEKVATCLISIVDSFSGSVEL
L-------------------------------------------------------------------DQLCHQGLVEKV
LPLI---NASGLTSLNPSTCSNLIGLLAKLACTSLVAVKSLFELNVGSTIRGIL------VSSDLSHGMPYLPLENQNNQ
V--------------------------------------NEALKLAIQLIPSAARDVEDTYMVL----------------
----------------AKEKIIVDEPGFLCQF-----STDILPILIKAVNSGANSYICYGCSSIVNNI--CYFSKPEMLQ
ELLKETNISSFLAGLL---------------------------SWKDHHVLISS--LKIIEILMQKLPDAYLGSFIKEGV
VNAVEALLM-----------------------QEDCSKSSPPLSDDTQQSENQPVIRNKP-------------TCFCYAF
DSRQSESAETRACRIG------QGNLFNFARHVKT---TYFTAEAVNSEMGLTEILQKL-KTCCAVLNDSADKSLNQDSL
QNE--------------EHLSTILSEVMMELHGGETMTTF----------------------------------------
---------------------------------EFLESGLVKSL------------------------------------
--LNYLSNGKYLQVDDNL--KDYNAEHFCA-VLKRFQSFARICFSRMEQGWGDMLLTLLVRKLQNAL-------TSLDNF
PVIMS------HNFKSRSNISDIPIRHSTISP-------CIRVRFKKDEDETNLSSYDNS--------------------
--------------------------------------------------------------------------------
----------------------------------------------------VNLEI-----------------------
--------------------------------------------SS-----SLHSIEQFLW-------------------
--------------------------------------------------------------------------------
-------------------------------------------------------------------PKV--------ST
CTS-----------------------------------------------------------------------------
--------------------------------------------------------------------------------
--------------------------------------------------------------------------------
---------------------------------------------------------DQNTES-PPSSVA----------
-----FESKCAEDDPQERDSSPESSPSSEG--------------------------------------------------
---------------------------IIRE---------------------------NQSSSVEPC-------------
--------------------------------------SKKGSPSSAGGQPERNKSTGTDCAVQ-PKLVFSL--------
--------------------KGKELDRSVT--------------------LYQSILQDQIN--------AGADVILD---
--------------------------------------------------------------------------------
---------TQFWRSVHDITFRTAANPEKDDSPENLSNAAI--STDDSK-------------------------------
----------------------------------------------TGLMWQALPFFSSLLLGKIPCKLDRSNSLYDI--
--------------------------------------------------------------------------------
--------------------------------------------------------------------------------
---------------------------------------------LFMLKVLEGLNRYSFHLVSNER-------------
--------------------------------------------------------------------------------
--------------------NHAFAQGKLTDLDDLKPSVSSVPLQE---------------------------------F
VSAKLTDKLEQQLHDPLVLRSRCLPLW-----------------------------------------------------
--------------------------------------------------------------------------------
--------------------------------------------------------CTELMSACPFLFSFEARWKYFQLT
A----FG-SSSMQRGHMIDTSGSNIS-TERG---SPISR----KKFKVDRDDILASAAKMMRSYAKS--NALLEVEYEEE
VGT------GLGPTMEFYTLISHEFQKSGLGMWRG-----------------------ELPCEAGTDNTHIGPRTVVAPN
GLFPRPWSASVDCAS---FLEVNKRFHLLGQVLAKAIKDGRILDIPFSKAFYKLILGQELNIYDINSFDPELAMTLMEFK
ALTCQRKYLESCSTRECQSTSDLSYRGCKIEDLVIDFAVPGYPE-----YVLSLERTSDNVTGENLEEYVSFVVEATVKS
GITRQLEAFESGFSQVFPLSTLR-AF----SEDELERLLCGEQDNWDFVKLVDHIKFDHGYTSSSPAVLNLLEIIQEFGC
HERRAFLQFITGSPRLPPGGLAALN-----PNLTVVRKHSN------------NDADDDLPSVMTCANYLKLPAYCSKRA
SKSVVIGILNM----PF-LA?
>TraesCS1A02G106100.1 
------------------------------------------------------------------MFFSGDPTSRKRVD
LGGRSNKERDRQVLLEQTREER---RRRLALRLQNSSATKIQKCFRGRKAFELARLEVRKNFCSTFGEHCQRVD------
-------------------------------SKD------------------------SDIAILSQVCSLL---------
-LQYVKH------------------GDVVSLFAGV----------------DYSSVEPVVTHRVKRLALI----------
----------CVHAVHQKRY----------DWNNQLLMSVQSTSMPFVQLLET-------VACLINPKLPWNCKVV----
--------------------------------GYLQ-----------------QKKIYCLFR-GIISA------------
--------------------------------------------VPQNARNMEHCDISALEQVLMLTASHVGDNQCCCPA
V-------------------------------------------------------------------DPR---------
-----------------WSFSSQLLSIPFLWHRLPHFKKVFSANGLSKYYIHQI------ACYLPS------RADVLPND
I-------------------------------------SAKQPGYACVLANV----LEAATWIL----------------
----------------SEPKFASDRAADIIAV-----STSLLDALPTITSATE-----------------RADDDDDMAM
DVDVKDELD-----ID---------------------------LQKQIMAAFDS-----NTKLLEHL-------------
---VNALFT-----------------------------------------------------------------------
--------------------------GTLSTNYSD------PSGPSDAEVEAVGSI-------CAFL-------------
------------------------HVMFSTLPLDVTMTAL----------------------------------------
---------------------------------AY-RTDIVPAL------------------------------------
--WN------FIK--RCH--ENQRWPYFSKYI---------SPLPVDAPGW-----------LLP---------------
--------------------------------------------------------------------------------
--------------------------------------------------------------------------------
----------------------------------------------------VSVFC-----------------------
--------------------------------------------PIYKYMLKIVDNEEFY--------------------
--------------------------------------------------------------------------------
--------------------------------------------------------------------------------
--------------------------------------------------------------------------------
--------------------------------------------------------------------------------
--------------------------------------------------------------------------------
--------------------------------------------------------------------------------
--------------------------------------------------------------------------------
--------------------------------------------------------------------------------
----------------------------------------------------------------EQEKPLSL--------
--------------------KDLK-----A--------------------LVLILKQAL---------------------
--------------------------------------------------------------------------------
------------WQLLWIIPSHTSPSQKALPNPLGLKKMSI---------------------------------------
----------------------------------------------------------------------DSLKSQAR--
--------------------------------------------------------------------------------
--------------------------------------------------------------------------------
---------------------------------------------IGLSELLTQLQDWNSRLPFTAE-------------
--------------------------------------------------------------------------------
--------------------S------------DFYSQ--EATSEN---------------------------------F
VSQAILGNTRASEIIKL---------------------------------------------------------------
--------------------------------------------------------------------------------
---------------------------------------------------------------APFLAPFTIRVKIFTSQ
L-------------ANSKQSAASHSA----------LTR----HRFKIRRSRLLEDAFDQLSLLSEEDLKGPIRVSFVNE
HGVEEAGIDGGGIFKDFMENITRAAFDVQYGLF--------------------------KETVDHVLYPNPGSGLVHE-Q
HL---------------------QYFHFLGSLLGKAMYEGILVDLPFATFFLSKLKEKSNFLNDLPSLDPELYRHL----
--------------------LFLKHYKGDLSDLELYFVIVNNEYGEQAEEELLPGGREMRVTNQNVITFIHLVANHRLNY
QIRGQGRHFLRGFQKLIPKEWID-MF----NEHEIQLLISGSLESLDIDDLRLNTNYSGGYHPDHEIIDMLWEVLKSFSS
DNQKKFLKFVTGCSRGPLLGFEYLD-----PKFCIQRAGVP----------GLEEHGDRLPTSATCMNLLKLPPYRTKEQ
LQTKLLYAINS--EAGFDLS?
>TraesCS1D02G108900.1 
------------------------------------------------------------------MFFSGDPTSRKRVD
LGGRSNKERDRQVLLEQTREER---RRRLALRLQNSSATKIQKCFRGRKAFELARSEVRKNFCSTFGEHCQRVDRNCFGN
NS---------D--------FLRQLLFFFNASKD------------------------SDIAILSQVCSLL---------
-LQYVKH------------------GDVVSLFAGV----------------DYSSVEPVVIHRVKRLALI----------
----------CVHAVHQKRH----------DWNNQLLMSVQSTSMPFVQLLEA-------VACLINPKLPWNCKVV----
--------------------------------GYLQ-----------------QKKIYCLFR-GIISA------------
--------------------------------------------VPQNARNMEHCDISALEHVLMLTASHVGDSQCCCPA
V-------------------------------------------------------------------DPR---------
-----------------WSFSSQLLSIPFLWHRLPHFKKVFSANGLSKYYIHQI------ACYLPS------RADVLPND
I-------------------------------------SAKQPGYACVLANV----LEAATWIL----------------
----------------SEPKFASDRAADIIAV-----STSLLDALPTITSATE-----------------RADDDDDMAM
DVDVKDELD-----ID---------------------------LQKQIMAAFDS-----NTKLLEHL-------------
---VNALFT-----------------------------------------------------------------------
--------------------------GTLSTNYSD------PSGPSDAEVEAVGSI-------CAFL-------------
------------------------HVMFSTLPLDVTMTAL----------------------------------------
---------------------------------AY-RTDIVPAL------------------------------------
--WN------FIK--RCH--ENQRWPYFSKYI---------SPLPVDAPGW-----------LLP---------------
--------------------------------------------------------------------------------
--------------------------------------------------------------------------------
----------------------------------------------------VSVFC-----------------------
--------------------------------------------PIYKYMLKIVDNEEFY--------------------
--------------------------------------------------------------------------------
--------------------------------------------------------------------------------
--------------------------------------------------------------------------------
--------------------------------------------------------------------------------
--------------------------------------------------------------------------------
--------------------------------------------------------------------------------
--------------------------------------------------------------------------------
--------------------------------------------------------------------------------
----------------------------------------------------------------EQEKPLSL--------
--------------------KDLK-----A--------------------LVLILKQAL---------------------
--------------------------------------------------------------------------------
------------WQLLWIIPSHTSPSQKALPNPLGLKKMSI---------------------------------------
----------------------------------------------------------------------DSLKSQAR--
--------------------------------------------------------------------------------
--------------------------------------------------------------------------------
---------------------------------------------IGLSELLTQLQDWNSRLPFTAE-------------
--------------------------------------------------------------------------------
--------------------S------------DFYSQ--EATSEN---------------------------------F
VSQAILGNTRASEIIKL---------------------------------------------------------------
--------------------------------------------------------------------------------
---------------------------------------------------------------APFLAPFTIRVKIFTSQ
L-------------ANSKQSTASHSA----------LTR----HRFKIRRSRLLEDAFDQLSLLSEEDLKGPIRVSFVNE
HGVEEAGIDGGGIFKDFMENITRAAFDVQYGLF--------------------------KETVDHVLYPNPGSGLVHE-Q
HL---------------------QYFQFLGSLLGKAMYEGILVDLPFATFFLSKLKEKSNFLNDLPSLDPELYRHL----
--------------------LFLKHYKGDLSDLELYFVIVNNEYGEQNEEELLPGGREMRVTNQNVITFIHLVANHRLNY
QIRGQGRHFLRGFQKLIPKEWID-MF----NEHEIQLLISGSLESLDIDDLRLNTNYSGGYHPDHEIIDMLWEVLKSFSS
DNQKKFLKFVTGCSRGPLLGFEYLD-----PKFCIQRAGVP----------GLEEHGDRLPTSATCMNLLKLPPYRTKEQ
LQTKLLYAINS--EAGFDLS?
>TraesCS1A02G288600.1 
-MDRCRKRP-------------------------DSDPGGSGEAEP----------------PADKRPCTAEPSTSAAAA
VSA--PGLPEQAASDMDTSSSG---HAAEADADADVDGDDGDGDGDGDG-----------------GSSCESDGDGGPGS
-----------G--------KFRRMVAAVASEGA---------------------GGGALLASLTELCEALSFCTEDA-G
GYFPVESAARALVRLAGAD----VASPDELLLAVR----------------AITYLCDAMPRAADAVVRH----------
----------GLLPVLCSRL----------LAIEYLDVA-EQCLQAFEKISLR-Q----PAQC---LQAGMITAVL----
--------------------------------AYIDFFSASIQRVAVSAVANACKKVPADCSQFVMDS------------
--------------------------------------------IPMLCNLLQSEDKMVVEKVATCLISIVDSFSGSVEL
L-------------------------------------------------------------------DQLCHQGLVEKV
LPLI---NASGLTSLNPSTCSNLIGLLAKLACTSLVAVKSLFELNVGSTIRGIL------VSSDLSHGMPYLPSENQNNQ
V--------------------------------------NEALKLAIQLIPSAARDVEDTYIVL----------------
----------------AKEKIIVDEPGFLCQF-----STDILPILIKAVNSGANSYICYGCSSIVNNI--CYFSKPEMLQ
ELLKETNISSFLAGLL---------------------------SRKDHHVLISS--LKIIEILMQKLPDAYLGSFIKEGV
VNAVEALLM-----------------------QEDCSKSSPPLSDDTQQSENQPVIRNKP-------------TCFCYAF
DSRQSESAETRACRIG------QGNLFNFARHVKT---TYFTAEAVNSEMGLTEILQKL-KTCCAVLNDSADKSFNQDSL
QNE--------------EHLSTILSEVMMELHGGETMTTF----------------------------------------
---------------------------------EFLESGLVKSL------------------------------------
--LNYLSNGKYLQVDDNL--KDYNAEHFCA-VLKRFQSFARICFSRMEQGWGDMLLTLLVRKLQNAL-------TSLDNF
PVIMS------HNFKPRNNISDIPIRHSTISP-------CIRVRFKKDEDETNLSSYDNS--------------------
--------------------------------------------------------------------------------
----------------------------------------------------VNLEI-----------------------
--------------------------------------------SS-----SLHSIEQFLW-------------------
--------------------------------------------------------------------------------
-------------------------------------------------------------------PKV--------ST
CTS-----------------------------------------------------------------------------
--------------------------------------------------------------------------------
--------------------------------------------------------------------------------
---------------------------------------------------------DQNTES-PPSSVA----------
-----FESKCAEDDPQERDSSPESSPSSEG--------------------------------------------------
---------------------------IIRE---------------------------NQNSYVEPC-------------
--------------------------------------SKKGSPSSAGGQPERNKSTGTDCAVQ-PKLVFSL--------
--------------------KGKELDRSVT--------------------LYQSILQDQIN--------AGADVILD---
--------------------------------------------------------------------------------
---------TQFWRSVHDITFRTAANPEKDDSPENLSNAAI--STNDSK-------------------------------
----------------------------------------------TGLMWQALPFFSSLLLGKIPCKLDRSNSLYDI--
--------------------------------------------------------------------------------
--------------------------------------------------------------------------------
---------------------------------------------LFMLKVLEGLNRYSFHLVSNER-------------
--------------------------------------------------------------------------------
--------------------NHAFAQGKLTDLDDLKPSVSSVPLQE---------------------------------F
VSAKLTDKLEQQMHDPLVLRSRCLPLW-----------------------------------------------------
--------------------------------------------------------------------------------
--------------------------------------------------------CTELMSACPFLFSFEARWKYFQLT
A----FG-SSSMQRGHMIDTSGSNIS-TERG---SPISR----KKFKVDRDDILASAAKMMHSYAKS--SALLEVEYEEE
VGT------GLGPTMEFYTLISHEFQKSGLGMWRG-----------------------ELSCEAGTNNAHIGSRTVVAPN
GLFPRPWSASVDCAS---FSEINKRFHLLGQVLAKAIKDGRILDIPFSKAFYKLILGQELNIYDINSFDPELAMTLMEFK
ALTCQRKYLESCSTKECQSTSDLSYRGCKIEDLVIDFAVPGYPE-----YVLSSEGTSDNVTGENLEEYVSFVVEATVKS
GITRQLEAFESGFSQVFPLSTLR-AF----SEDELERLLCGEQDNWDFVKLVDHIKFDHGYTSSSPAVLNLLEIIQEFGC
HERRAFLQFITGSPRLPPGGLAALN-----PNLTVVRKHSN------------NDADDDLPSVMTCANYLKLPAYCSKER
MREKLLYAITEG-QGSFHLS?
>TraesCS3B02G194900.1 
--------------------------------------------------------------------------------
--------------------------------------------------------------------------------
----------------------------------------------------------MEFSLSNPIYSL----------
--------------------------------------------------------------------------------
------------------------------------------SLAPFA--------------------------------
--------------------------------------------------------------------------------
-------------------------------------------------------------------TFKADPFTNHC--
I-------------------------------------------------------------------DGI---------
-----------------FDYSCSLSFQAFCSQ------------GLIEHYINKI------ASFCLS--------DVFPSD
M-------------------------------------SAGHPGYASLFANI----FDAAVYIL----------------
----------------SDQALSHERVADLLNA-----SVLFLDALPKIASPS---------------K--SIDDVDNSGL
HEYLQREIRLVLQVLV---------------------------NAAVRCTASIS--------------------------
--------------------------------------------------------------------------------
--------------------------------YID---TARQPTVAMKAVGSLSALVHL---------------------
--------------------------MLETFSMDVIMTAL----------------------------------------
---------------------------------AF-HTEIASVL------------------------------------
--WN------FIK--WCH--ESESWNIFLNSL---------ISWPTNAPAW-----------FLP---------------
--------------------------------------------------------------------------------
--------------------------------------------------------------------------------
----------------------------------------------------VSLFC-----------------------
--------------------------------------------PIYMHMLGVLDNTEFI--------------------
--------------------------------------------------------------------------------
--------------------------------------------------------------------------------
--------------------------------------------------------------------------------
--------------------------------------------------------------------------------
--------------------------------------------------------------------------------
--------------------------------------------------------------------------------
--------------------------------------------------------------------------------
--------------------------------------------------------------------------------
----------------------------------------------------------------EQGEPFLL--------
--------------------DDLK-----Y--------------------LVSVLKEEL---------------------
--------------------------------------------------------------------------------
------------FEILWNIPSHTSNIQAALPNPLGLQKISI---------------------------------------
----------------------------------------------------------------------EGLKSKAM--
--------------------------------------------------------------------------------
--------------------------------------------------------------------------------
---------------------------------------------FGLIELLSELQDWNNRLFTDDE-------------
--------------------------------------------------------------------------------
--------------------S-----------AFCIDNFSEVVGED---------------------------------F
VGQAILANSQESKLVKI---------------------------------------------------------------
--------------------------------------------------------------------------------
---------------------------------------------------------------APFLVPFSLRLQIYHLY
L---------AADKAKFKASRLPLGS-----------------HPIEIRRTHSREDAFEHLNHLSSEELKGYIEVSFINQ
HGIREEGV-GEGISRDFIDGVAKLAFGSDAGFF--------------------------KSTSRNLLYPRLGS---VSAQ
DL---------------------EHFHFLGLLLGKAMYENVSIEAVFELSFLKTIKQRPICLNDFSLLDKAIYNQL----
--------------------RNMKKEEDSISGWGLYFSISSGNNNDE--EDLLPGGSNMLVTKHNFALYMHLVADYKLKH
QIRAQSKHFLRGFQQLISLEWLD-MF----SEPEVQWIISGPSKGLDIDDLRSNTNYAGAFHQDHEVIIFFWEVLETFGQ
DDRKAFLK?-----------------------------------------------------------------------
---------------------
>TraesCS1D02G287600.1 
-MDRCRKRP-------------------------DSDPGGSGEAEP----------------PADKRPCTAEPSTSAAAA
VAAAVPAPPEQAASDMDTSSSG---HAAEADADADADVDGDDGDGDGDG-----------------GSSCESDGDGGPGS
-----------G--------KFRRMVAAVASEGA---------------------GGGALLASLTELCEALSFCTEDA-G
GYFPVESAARALVRLAGAE----VASPDEMLLAVR----------------AITYLCDAMPRAADAVVRH----------
----------GLLPVLCSRL----------LAIEYLDVA-EQCLQAFEKISLR-Q----PAQC---LQAGMITAVL----
--------------------------------AYIDFFSASIQRVAVSAVANACKKVPADCSQFVMDS------------
--------------------------------------------IPMLCNLLQSEDKMVVEKVATCLISIVDSFSGSVEL
L-------------------------------------------------------------------DQLCHQGLVEKV
LPLI---NASGLTSLNPSTCSNLIGLLAKLACTSLVAVKSLFELNVGSTIRGIL------VSSDLSHGMPYLPSENQNNQ
V--------------------------------------NEALKLAIQLIPSAARDVEDTYIVL----------------
----------------AKEKIIVDEPGFLCQF-----STDILPILIKAVNSGANSYICYGCSSIVNNI--CYFSKPEMLQ
ELLKETNISSFLAGLL---------------------------SRKDHHVLISS--LKIIEILMQKLPDAYLGSFIKEGV
VNAVEALLM-----------------------QEDCSKSSPPLSDDTQQSENQPVIRNKP-------------TCFCYAF
DSRQSESAETRACRIG------QGNLFNFARHVKT---TYFTAEAVNSEMGLTEILQKL-KTCCAVLNDSADKSLNQDSL
QNE--------------EHLSTILSEVMMELHGGETMTTF----------------------------------------
---------------------------------EFLESGLVKSL------------------------------------
--LNYLSNGKYLQVDDNL--KDYNAEHFCA-VLKRFQSFARICFSRMEQGWGDMLLTLLVRKLQNAL-------TSLDNF
PVIMS------HNFKPRNNISDIPIRHSTISP-------CIRVRFKKDEDETNLSSYDNS--------------------
--------------------------------------------------------------------------------
----------------------------------------------------VNLEI-----------------------
--------------------------------------------SS-----SLHSIEQFLW-------------------
--------------------------------------------------------------------------------
-------------------------------------------------------------------PKV--------ST
CTS-----------------------------------------------------------------------------
--------------------------------------------------------------------------------
--------------------------------------------------------------------------------
---------------------------------------------------------DQNTES-PPSSVA----------
-----FESRCAEDDPQERDSSPESSPSSEG--------------------------------------------------
---------------------------IIRE---------------------------NQDSSVEPC-------------
--------------------------------------SKKGSPSSAGGQPERNKSTGTDCAVQ-PKLVFSL--------
--------------------KGKELDRSVT--------------------LYQSILQDQIN--------AGADVILD---
--------------------------------------------------------------------------------
---------TQFWRSVHDITFRTAANPEKDDSPENLSNAAI--STNDSK-------------------------------
----------------------------------------------TGLMWQALPFFSSLLLGKIPCKLDRSNSLYDI--
--------------------------------------------------------------------------------
--------------------------------------------------------------------------------
---------------------------------------------LFMLKVLEGLNRYSFHLVSNER-------------
--------------------------------------------------------------------------------
--------------------NHAFAQGKLTDLDDLKPSVSSVPLQE---------------------------------F
VSAKLTDKLEQQMHDPLVLRSRCLPLW-----------------------------------------------------
--------------------------------------------------------------------------------
--------------------------------------------------------CTELMSACPFLFSFEARWKYFQLT
A----FG-SSSMQRGHLIDTSGSNIS-TERG---SPISR----KKFKVDRDDILASAAKMMHSYAKS--SALLEVEYEEE
VGT------GLGPTMEFYTLISHEFQKSGLGMWRG-----------------------ELPCEAGTNNAHIGSRTVVAPN
GLFPRPWSASVDCAS---FSEVNKRFHLLGQVLAKAIKDGRILDIPFSKAFYKLILGQELNIYDINSFDPELAMTLMEFK
ALTCQRKYLESCSTRECQSTSDLSYRGCKIEDLVIDFAVPGYPE-----YVLSSEGTSDNVTGENLEEYVSFVVEATVKS
GITRQLEAFESGFSQVFSLSTLR-AF----SEDELERLLCGEQDNWDFVKLVDHIKFDHGYTSSSPAVLNLLEIIQEFGC
HERRAFLQFITGSPRLPPGGLAALN-----PNLTVVRKHSN------------NDADDDLPSVMTCANYLKLPAYCSKER
MREKLLYAITEG-QGSFHLS?
>TraesCS1B02G123400.1 
------------------------------------------------------------------MFFSGDPTSRKRVD
LGGRSNKERDRQVLLEQTREER---RRRLALRLQNSSATKIQKCFRGRKAFELARLEVRKNFCSTFGEHCQRVDRNCFGN
NT---------D--------FLRQLLFFFNASKD------------------------SDIAILSQVCSLL---------
-LQYVKH------------------GDVVSLFAGV----------------DYSSVEPVVIHRVKRLALI----------
----------CVHAVHQKRY----------DWNNQLLMSVQSTSMPFVQLLEA-------VACLINPKLPWNCKVV----
--------------------------------GYLQ-----------------QKKIYCLFR-GIISA------------
--------------------------------------------VPQNARNMEHCDISALEQVLMLTASHVGDNQCCCPA
V-------------------------------------------------------------------DPR---------
-----------------WSFSSQLLSIPFLWHRLPHFKKVFSANGLSKYYIHQI------ACYLPS------RADVLPND
I-------------------------------------SAKQPGYACVLANV----LEAATWIL----------------
----------------SEPKFASDRAADIIAV-----STSLLDALPTITSATE-----------------RADDDDDMAM
DVDVKDELD-----ID---------------------------LQKQIMAAFDS-----NTKLLEHL-------------
---VNALFT-----------------------------------------------------------------------
--------------------------GTLSTNYSD------PSGPSDAEVEAVGSI-------CAFL-------------
------------------------HVMFSTLPLDVTMTAL----------------------------------------
---------------------------------AY-RTDIVPAL------------------------------------
--WNFIK--------RCH--ENKRWPYFSKYI---------SPLSVDAPGW-----------LLP---------------
--------------------------------------------------------------------------------
--------------------------------------------------------------------------------
----------------------------------------------------VSVFC-----------------------
--------------------------------------------PIYKYMLKIVDNEEFY--------------------
--------------------------------------------------------------------------------
--------------------------------------------------------------------------------
--------------------------------------------------------------------------------
--------------------------------------------------------------------------------
--------------------------------------------------------------------------------
--------------------------------------------------------------------------------
--------------------------------------------------------------------------------
--------------------------------------------------------------------------------
----------------------------------------------------------------EQEKPLSL--------
--------------------KDLK-----A--------------------LVLILKQAL---------------------
--------------------------------------------------------------------------------
------------WQLLWIIPSHTSPSQKALPNPLGLKKMSI---------------------------------------
----------------------------------------------------------------------DSLKSQAR--
--------------------------------------------------------------------------------
--------------------------------------------------------------------------------
---------------------------------------------NGLSELLTQLQDWNSRLPFTAE-------------
--------------------------------------------------------------------------------
--------------------S------------DFYSQ--EATSEN---------------------------------F
VSQAILGNTRASEIIKL---------------------------------------------------------------
--------------------------------------------------------------------------------
---------------------------------------------------------------APFLAPFTIRVKIFTSQ
L-------------ANSKQSTASHSA----------LTR----HRFKIRRSRLLEDAFDQLSLLSEEDLKGPIRVSFVNE
HGVEEAGIDGGGIFKDFMENITRAAFDVQYGLF--------------------------KETVDHVLYPNPGSGLVHE-Q
HL---------------------QYFHFLGSLLGKAMYEGILVDLPFATFFLSKLKEKSNFLNDLPSLDPELYRHL----
-----------------------LFLKGDLSDLELYFVIVNNEYGEQAEEELLPGGREMRVTNQNVITFIHLVANHRLNY
QIRGQGRHFLRGFQKLIPKEWID-MF----NEHEIQLLISGSLESLDIDDLRLNTNYSGGYHPDHEIIDMLWEVLKSFSS
DNQKKFLKFVTGCSRGPLLGFEYLD-----PKFCIQRAGVP----------GLEEHGDRLPTSATCMNLLKLPPYRTKEQ
LQTKLLYAINS--EAGFDLS?
>TraesCS1A02G059500.1 
--------------------------------------------------------------------------------
--------------------------------------------------------------------------------
---------------------MAEILLYVQAALT-----------------DEAACADAHAAALATLCDTLALTDPDVLL
GIVDVAYFAARLPGFLAAAAPGAVDQGDLPVFAAR----------------AIAEAVDILPQWAPTFAQH----------
----------GAVEALRDRL----------LAADNIELA-EECLRALDKISEE-C----PDQC---LRLAVAAAAL----
--------------------------------HLFDFLSASKQKVALKIVAELVQECDDADVPKAMEA------------
--------------------------------------------APALCNLLQSADNSILESALSCLGMLAADARGKAEH
M-------------------------------------------------------------------DRLCESKVIDTA
MGLL---DKDGWKTLGDDTLPGILGLLKHIASASEKAVNSLFDLGVCDLLKQMI------TYY---------SRSHSGSD
K-------------------------------------LEMLVEFIYQLMRP----LGAS--------------------
----------------GQENATTEQNAHIDQL------ASIVTLITQVAKCGALSSVCYRCIVVIGNI--VELSTPTFLV
ELQKTANLSSFLTCLL---------------------------ARKNRHIVFQT--LEVSKTLLKKHHQFFFESFTKEGV
KHAIETIQA-----------------------QEKNRNSSQKLKKKNNTQEW----------------------CLCFEL
DLDSSSTDGCKIE---------NNAILNLAEEIKK---SFVVVKANNKSPHRFGCVLKFVKDFFARLNRHALTVPTQDLD
LCK---------------ELSDISRKFLSD--ELPSTSTF----------------------------------------
---------------------------------TFAKSGSTKYL------------------------------------
--VDYLSNGAYLKS-NLN--NCQDLAEQLKEVQHRLQKFTHLALKVSN-GSSVKPLEILVDKLLDAL------HMSYDSF
PVILS-----DHGQRTR-ESTMIPLRHSTTQE-----SELLDIKFVKARREKELRSYGGV--------------------
--------------------------------------------------------------------------------
----------------------------------------------------LPVSL-----------------------
--------------------------------------------SS-----KPGDIEAVLW-------------------
--------------------------------------------------------------------------------
-------------------------------------------------------------------PEV----------
--------------------------------------------------------------------------------
--------------------------------------------------------------------------------
--------------------------------------------------------------------------------
--------------------------------------------------------------------------------
--------------------------------------------------------------------------------
--------------------------------------------------------------------------------
--------------------------------------SKGNAQGS-------------------SRLMFSY--------
--------------------KGTKLQPSAT--------------------IFESLVRLMNA--------GQSDIMID---
--------------------------------------------------------------------------------
---------SSFWDEEHRISYNRNKCE-NVSSPSSCNTQLF---AMQEK-------------------------------
----------------------------------------------LEQSLVKDPFFSTLFHGRLPGDVDESDPSYNL--
--------------------------------------------------------------------------------
--------------------------------------------------------------------------------
---------------------------------------------LLTLKVLEGLNRFSYQLSMDQQ-------------
--------------------------------------------------------------------------------
--------------------ICKFAEGYLRSLDDLKVTISPIPQHQ---------------------------------F
MSSLLTNKLEMQMQEGLFE-DGLVPSW-----------------------------------------------------
--------------------------------------------------------------------------------
--------------------------------------------------------CVYLVETCPFLLSFSARWKYFCLT
VHRSFMGDEASAPDGSSTPDEASASP-DEEEESDAPNEASKKMKKHKVTRDNILESAASMMIKHGSS--TKTIEVVFQGE
VGT------GRGPTFEFYSTVSHELQRLGIGMW-----------------------------RGDNARKAGENGFVRSGF
GLFPQPWSSVGTSTRGIELSDVVKKFKLLGHVVARALLDGRILDIPLSKAFYKIMLGQELDIYDIPSFDPELGKTVMEFQ
ALVKRKKFLEKSSEKTSNPSADLSYKNVRLEDLCLDFTLPGNSE-----YELVPGGSDKMVTLDNLEEYVNLIVDATLKG
GIAKQVEAFKSAVNEVFALKTLR-LF----DEEEMERILCGEQDSWASSKLEDHIEFEHGYDASSPPIKSFLEILREFER
EDQRAFLQFTTGAPQLPLGGLASLD-----PKLTVVRKQCD------------GNVDNELPSVNTCRHFIKLPPYSSKEI
MKAKLKYALAEG-LGSFHLS?
>TraesCS4A02G285800.1 
--------------------------------------------------------------------------------
--------------------------------------------------------------------------------
-----------------------MYLFYVDQSKN--------------------------------FCSFV---------
VGFPEER--------------------SIWLYQAK----------------KLISLCSCILARCDH--------------
------------------------------CCCKDVNMVEISTLTMRLAISLT---------------------------
----------------------------------------------------DCKTWKNLTSENTRAA------------
-------------------------------------------------------DASVETLIEFIGTRQSGTYRC----
--------------------------------------------------------------------------------
-------------------------VRRYIKCFGPHITPGKIDSAIAPDEQLLV------TASAVTLALR--PFNSTRAD
M-------------------------------------GVDLTGAAKEYFTL----ILTIPYICKRLPPLLLP-------
----------------ALKHISVLQPSLSILLTSKDKIFEEISKLEQSEVSSVDNSTIPYCGWALGNLITLATEHDDL--
-----SNLGCFIQGLD--------------------------------CCLYVDAINCISQNLLKCFEES-------KGM
LHCIDDRAT--------------------------------------------------------------NNTSITEEA
DTNDSCRTRTLFMDLLKPIYQ-QWHLRKLLILAKEDVPRERETNHDLDQRQVKCRSLKLTDIICFYY-------------
------------------YMLRIFSSLNPSVGPLPILNML----------------------------------------
---------------------------------SF-TPGFLVDL------------------------------------
--WGTLEISIFGQ--TGH--KSQEPEHEKQLAGSSSGEQISSTKQRRNAKDTPKKWANVLHKITG---------------
-------------KSNDADDTNLSDSLTSENSNDDALI-LWDIETMRQGSEGIGKDVNHM--------------------
--------------------------------------------------------------------------------
----------------------------------------------------LHLFC-----------------------
--------------------------------------------AIYGHLLLVLDDIEFY--------------------
--------------------------------------------------------------------------------
--------------------------------------------------------------------------------
--------------------------------------------------------------------------------
--------------------------------------------------------------------------------
--------------------------------------------------------------------------------
--------------------------------------------------------------------------------
--------------------------------------------------------------------------------
--------------------------------------------------------------------------------
----------------------------------------------------------------EKQIPFTL--------
--------------------EQQR-----K--------------------IASALNTFV---------------------
--------------------------------------------------------------------------------
------------YNSFL------------QNSGSGNKPLI----------------------------------------
--------------------------------------------------------------------------------
--------------------------------------------------------------------------------
--------------------------------------------------------------------------------
---------------------------------------------DVTVRCLNLLYERDSRHRFCPS-------------
--------------------------------------------------------------------------------
---------------------------------SLWLSPARTG------------------------------------R
IPIAAAARAHEAAFASLVGTTSGIPT------------------------------------------------------
--------------------------------------------------------------------------------
--------------------------------------------------------RSSVLTTVPHVYPFEERVQMFREF
I-----ELDKASRRANGEVSGPGPGS-----------------IEIVIRRGHIVEDGYRQLNCLRSK-LKSCIHVSFVSE
CGLPEAGLDYGGLSKEFLTDLSKAAFSPEYGLF--------------------------TQTSTSDSSIIPSSSAKLLDN
GI---------------------DMIEFLGRVVGKALYEGILLDYCFSQVFVQKLLGRYSFLDELSTLDSELYRSL----
--------------------MQLKHYDGDVEELCLDFTLTEELGGKRIVHELRPSGKNISVTNENKLHYVHAMADYKLNR
QILPFSNAFYRGLSDLISPSWLS-LF----NANEFNQLLSGGSQDFDVDDLRNNTKYTGGYTESSRTVKLFWEVIKGFKP
TERCLLLKFVTSCSRAPLLGFKYLQ-----PGFTIHKVPCD----VTLWASIGGQDVDRLPSASTCYNTLKLPTYKRSST
LRSKLLYAISS--NTGFELS?
>TraesCS5D02G118000.1 
---------------------------------------------MA---------------AAAMAAHRASFPLRLQQI
LSGSR????????????PAKVKAFIDRVINIPLHDIAIPLSGFHWEFNKGNFHHWKPLFMHFDTYFKTYISSRKDLLLSD
DMSESEPLTK-N--------TILQILRVVQIVLENCQNKTTFAGLEHFKNLLASSDPEVVVAALETLASVVKINPSKLHM
NGKLISC-GAINSHLLSLAQGWGSKEEGLGLYSCVVANERNQLEGLCLFPADMENKYDGTQHRLGSTLHFEYNLAPVQDS
DQANDKSSNLCVIHMPDLHLRKEDDLSILKQCIDKFNVPPEHRFALFTRIRYA-HAFNSPRTCRLYSRISLLSFIVLVQS
SDAHDELTSFFTNEPEYINELIRLVRSEDIVPGPIRALAMLALGAQLAAYASSHERARILSGSSIISAGGNRMVLLSVLQ
KAISSLSSPNDTSSPLIVDALLQFFLLHVLSSSSSGTTVRGSGMVPPLLPLLQDKDPSHMHLVCLAVKTLQKLMEYSSPA
VSLFKDLGGVELLSQRLHVEVQRVIGVAEITSVLASDTSKSEDDHLYSQKRLIKALLKALGSATYSPANPARSQSSNDNS
LPMSLSLIFQNVGKFGGDIYFSSVTVMSEIIHKDPTCFPALKELGLPDAFLSSVTAGVIPSCKALICVPNGLGAICLNNQ
GLESVRETSVLRF-------------------------LVETFTSRKYLIPM----NEGVVLLANAVEELLRHVQSLRST
GVDIIIEIINKLSCPRGDKITEAARAEEKTDMETDVEGRDLVSAMDSGTDGTNDEQFSHLSIFHVMVLVHRTMENSETCR
LFVEKGGLQTLLTLLLRPTITQSSGGMPIALHSTMVFKGFTQQHSTPLARAFCSSLKEHLKNALQELDTVFRSCEVTKLE
KGAIPSLFIVEFLLFLAASKDNRWMNALLSEFGDVSRDVLEDIGRVHREVLWQISLFDEKKIEPEASSPSANEAQQVDAA
VGDTDDNRYTSFRQYLDPLLRRRGSGWNIESQVSDLINIYRDMGRAATDSHRVGADRYPSTGLPSSSQDQPSSSSDANAK
SEEDKKRSEHSSCCDMMRSLSYHINHLFMELGKAMLLTSRRENSPINLSPSVVSVASNIASIVLEHLNFEGHTISPEREI
TVATKCRYLGKVVEFIDGILLDRPESCNPIMVNSFYCRGVIQAILTTFEATSELLFAMNRPPSSPMETDSKTGKEEKDTD
CSWIYGPLSSYGAAMDHLVTSSFILSSSTRQLLEQPIFSGTVRFPQDAERFMKLLQSKVLKTVLPIWAHPQFPECNLELI
SSVTSIMRHVYSGVEVKNNVSNIAARLAGPPPDENAISLIIEMGFSRARAEEALRQVGTNSVEIATDWLFSHPEEPPEDD
ELARALAMSLGNSDTPVQEEDDRTNDLELEEVNVQLTSMDEVLSSCLRLLQAKETLAFPVRDMLVTISSQNDGQNRVKVL
TYLIDHLKQCLVASDPLKNTALSAFFHVLALILHGDTAAREVASKAGLVKVVLNLLCSWELEPREGQTTKVPNWVTSCFL
SVDRMLQLEPKLPDVTELDVLKKDNSPTQTSVVIDDSKKKDSESSSSVGLLDLEDQEQLLRICCKCIQKQLPSGTMHAIL
QLCATLTKVHVAAISFLESGGLHALLSLPTSSLFSGFNSVVSTIIRHILEDPHTLQQAMELEIRHSLVTAANRHANPRVT
PRNFVQNLAFVVYRDPVIFMKAAQAVCQIEMVGDRPYVVLLKDREKEKSKEKEKDKLVDKDKSSGVATKITSGDMVMASP
VSAKGKQSDLSARNMKSHRKPPQTFVTVIEHLLDLVMSFVPPQRAEDQSDGSSSMDMDIDSSSAKGKGKAVAVTHEESKQ
AIQDATACLAKNAFVLKLLTDVLLTYASSVQVVLRHDAELSSTRGPTRTSGGIFNHILQHLLPHATKQKKERKPDGDWRY
KLATRGNQFLVASSIRSSEGRKRICSEICSIFVEFTDN-TGCKPPMLRMDAYVDLLNDILSARSPTGSSLSAESVVTFVE
VGLVQCLTKTLQVLDLDHPDSAKIVTGIVKALEVVTKEHVHLADFNAKGENSSKTVLEQNNVDSSSNRFQVLDTTSQPTA
MVTDHRETFNAVHASRSSDSVADEMDHDRDIDGGFARDGEDDFMHEIAEDRTGNESTMDIRFDIPRNREDDMAEDEDDSD
EDMSGDDGEEVDEDDDDEENNNLEEDDAHQRSHADTDQDDREIDEEEFDEDLLEEEDDDDEDEEGVILRLEEGINGINVF
DHIEVFGGSNNVSGDTLRVMPLDIFGTRRQG--RSTSIYNLLGRASDQGVLDHPLLEEPSMLLPQQRQPENLVEMAFSDR
NHENSSSRLDAIFRSLRSGRNGHRFNMWLDDGPQRNGSAAPTVPEGIEELLLSQLRRPMAEHPDEQSTPAVDAQVNDPPS
NFHGPETDAREGSAEQNENNENVDIPAVRSEVDGSASAGPAPPHSDELQRDASNASEHVADMQYERSDTAVRDVEAVSQA
SSGSGATLGESLRSLDVEIGSVEGHDDGDRHGASDRTPLGDVQAATRSRRPSGNAVPVSSRDISLESVREIPPNTVQESD
QNASEGDQEPNRATGTDSIDPTFLEALPEDLRAEVLSSRQNQVTQTSSEQPQHDADIDPEFLAALPPDIREEVLAQQRAQ
RLQQQSQELEGQPVEMDAVSIIATFPSEIREEVLLTSPDTLLATLTPALVAEANMLRERFAHRYHSGSLFGMNSRNRRGE
SSRRGDIIGSGLDRNTGDSSRQTASKLIETVGTPLVDKDALNALIRLLRVVQPIYKGQLQRLLLNLCAHRESRKSLVQIL
LDMLMLDLQGSSKKSIDATEPSFRLYGCHANITYSRPQSSDGVPPLVSRRVLETLTYLARNHPNVAKLLLFLQFPCPPTC
HTETLDQRRGKAVLVEDGEQQSAFALVLLLTLLNQPLYMRSVAHLEQLLNLLEVVMLNAENEVNQAKLESSAERPSGPEN
ATQDALEDASVAGSSGVKPNADDSGKSSADNISDLQAVLHSLPQAELRLLCSLLAHDGLSDNAYLLVAEVLKKIVALAPF
ICCHFINELSRSMQNLTVCAMNELHLYEDSEKAILSTSSANGMAVLRVVQALSSLVTSLQERKDPELLAEKDHSDALSQI
SDINTALDALWLELSNCISKIESSSEYTSNLSPTSANATRVSTGVAPPLPAGTQNILPYIESFFVTCEKLRPGQPDAVQE
PSTSDMEDASTSSSGQKSSASHTSLDEKHTAFVKFSEKHRRLLNAFIRQNSGLLEKSFSLMLKVPRLIDFDNKRAYFRSK
I---------------KHQHDHHHSP-----------------VRISVRRAYILEDSYNQLRMRSPQDLKGRLTVHFQGE
EGI-----DAGGLTREWYQLLSRVIFDKGALLF---------------------------TTVGNDLTFQPNPNSVYQTE
HL---------------------SYFKFVGRVVGKALFDAQLLDAHFTRSFYKHILGAKVTYHDIEAIDPAYYRNL----
-----KWMLEN----DISDVLDLTFSMD?????????????VTD-----CELIPGGRNIRVTEENKHEYVDRVAEHRLTT
AIRPQINAFMEGFNELIPRELIS-IF----NDKEFELLISGLPD-IDLDDLKANTEYS-GYSIASPVIQWFWEIVQGFSK
EDKARFLQFVTGTSKVPLEGFSALQGISGPQRFQIHKAYGS---------------TNHLPSAHTCFNQLDLPEYTSKDQ
LQERLLLAIHEA-NEGFGFG?
>TraesCS5B02G112800.1 
---------------------------------------------MA---------------AAAMAAHRASFPLRLQQI
LSGSRAVSPAIKVES??PAKVKAFIDRVINIPLHDIAIPLSGFHWEFNKGNFHHWKPLFMHFDTYFKTYISSRKDLLLSD
DMSESEPLTK-N--------TILQILRVMQIVLENCQNKTTFAGLEHFKNLLASSDPEVVVAALETLASVVKINPSKLHM
NGKLISC-GAINSHLLSLAQGWGSKEEGLGLYSCVVANERNQLEGLCLFPADMENKYDGTQHRLGSTLHFEYNLAPVQDS
DQANDKSSNLCVIHMPDLHLRKEDDLSILKQCIDKFNVPPEHRFALFTRIRYA-HAFNSPRTCRLYSRISLLSFIVLVQS
SDAHDELTSFFTNEPEYINELIRLVRSEDIVPGPIRALAMLALGAQLAAYASSHERARILSGSSIISAGGNRMVLLSVLQ
KAISSLSSPNDTSSPLIVDALLQFFLLHVLSSSSSGTTVRGSGMVPPLLPLLQDKDPSHMHLVCLAVKTLQKLMEYSSPA
VSLFKDLGGVELLSQRLHVEVQRVIGVAEITSVVASDTSKSEDDHLYSQKRLIKALLKALGSATYSPANPARSQSSNDNS
LPMSLSLIFQNVGKFGGDIYFSSVTVMSEIIHKDPTCFPALKELGLPDAFLSSVTAGAIPSCKALICVPNGLGAICLNNQ
GLESVRETSALRF-------------------------LVETFTSRKYLIPM----NEGVVLLANAVEELLRHVQSLRST
GVDIIIEIINKLSCPRGDKITEAASAEEKTDMETDVEGRDLVSAMDSGTDGTNDEQFSHLSIFHVMVLVHRTMENSETCR
LFVEKGGLQTLLTLLLRPTITQSSGGMPIALHSTMVFKGFTQQHSTPLARAFCSSLKEHLKNALQELDTVFRSCEVTKLE
KGAIPSLFIVEFLLFLAASKDNRWMNALLSEFGDVSRDVLEDIGRVHREVLWQISLFDEKKIEPEASSPSANEAQQVDAA
VGDTGDNRYTSFRQYLDPLLRRRGSGWNIESQVSDLINIYRDMGRAASDSHRVGADRYPSTGLPSSSQDQPSSSSDANAK
SEEDKKRSEHLSCCDMMRSLSYHINHLFMELGKAMLLTSRRENSPINLSPSVVSVASNIASIVLEHLNFEGHTISPEREI
TVATKCRYLGKVVEFIDGILLDRPESCNPIMVNSFYCRGVIQAILTTFEATSELLFAMNRPPSSPMETDSKTGKEEKDAD
CSWIYGPLSSYGAAMDHLVTSSFILSSSTRQLLEQPIFSGTVRFPQDAEKFMKLLQSKVLKTVLPIWAHPQFPECNLELI
SSVTSIMRHVYSGVEVKNNVSNIAARLAGPPPDENAISLIIEMGFSRARAEEALRQVGTNSVEIATDWLFSHPEEPPEDD
ELARALAMSLGNSDTPVQEEDDRTNDLELEEVNVQLPPMDEVLSSCLRLLQAKETLAFPVRDMLVTISSQNDGQNRVKVL
TYLIDHLKQCLVASDPLKNTALSAFCHVLALILHGDTAAREVASKAGLVKVVLSLLCSWEMEPREGQTTKVPNWVTSCFL
SVDRMLQLEPKLPDVTELDVLKKDSSPTQTSVVIDDSKKKVSESSSSVGLLDLEDQEQLLRICCKCIQKQLPSGTMHAIL
QLCATLTKVHVAAISFLESGGLHALLSLPTSSLFSGFNSVVSTIIRHILEDPHTLQQAMELEIRHSLVTAANRHANPRVT
PRNFVQNLAFVVHRDPVIFMKAAQAVCQIEMVGDRPYVVLLKDREKEKSKEKEKDKLVDKDKSSGVATKITSGDMVMASP
VSAKGKQSDLSVRNMKSHRKPPQTFVTVIEHLLDLVMSFVPPQRAEDQSDGSSSMDMDIDSSSAKGKGKAVAVTHEESKQ
AIQDATACLAKNAFVLKLLTDVLLTYASSVQVVLRHDAELSSTRGPTRTSGGIFNHILQHLLPHATKQKKERKPDSDWRY
KLATRGNQFLVASSIRSSEGRKRICSEICSIFVEFTDNSTGCKPPMLRMNAYVDLLNDILSARSPTGSSLSAESVVTFVE
VGLVQCLTKTLQVLDLDHPDSAKIVTGIVKALEVVTKEHVHLADFNAKGENSSKTVLEQNNVDSSSNRFQVLDTTSQPTA
MVTDHRETFNAVHAPRSSDSVADEMDHDRDIDGGFAHDGEDDFMHEIAEDRTGNESTMDIRFDIPRNREDDMAEDEDDSD
EDMSGDDGEEVDEDDDDEENNNLEEDDAHQISHADTDQDDREIDEEEFDEDLLEEDD-DDEDEEGVILRLEEGINGINVF
DHIEVFGGSNNVSGDTLRVMPLDIFGTRRQG--RSTSIYNLLGRASDQGVLDHPLLEEPSMLLPQQRQPENLVEMAFSDR
NHENSSSRLDAIFRSLRSGRNGHRFNMWLDDGPQRNGSAAPTVPEGIEELLLSQLRRPTAEHPDEQSTPAVDAQVNDPPS
NFHGSETDAREGSAEQ---NENDDIPAVRSEVDGSASAGPAPPHSDELQRDASNASEHVADMQYERSDAAVRDVEAVSQA
SSGSGATLGESLRSLDVEIGSVEGHDDGDRHGASDRTPLGDVQAATRSRRPSGNAVLVSSRDISLESVREIPQNTVQESD
QNASEGDQEPNRATGTDSIDPTFLEALPEDLRAEVLSSRQNQVTQTSSEQPQHDADIDPEFLAALPPDIREEVLAQQRAQ
RLQQQSQELEGQPVEMDAVSIIATFPSEIREEVLLTSPDTLLATLTPALVAEANMLRERFAHRYHSGSLFGMNSRNRRGE
SSRRGDIIGSGLDRNTGDSSRQTASKLIETVGTPLVDKDALNALIRLLRVVQPIYKGQLQRLLLNLCAHRESRKSLVQIL
VDMLMLDLQGSSKKSIDATEPSFRLYGCHANITYSRPQSSDGVPPLVSRRVLETLTYLARNHPNVAKLLLFLQFPCPPTC
HTETLDQRRGKAVLVEDGEQQSAFALVLLLTLLNQPLYMRSVAHLEQLLNLLEVVMLNAENEVNQVKLQSSSERPSGPEN
ATQDAQEDASVPGSSGAKPNADDSGKSSSDNISDLQAVLHSLPQAELRLLCSLLAHDGLSDNAYLLVAEVLKKIVALAPF
ICCHFINELSRSMQNLTVCAMNELHLYEDSEKAILSTSSANGMAVLRVVQALSSLVTSLQERKDPELLAEKDHSDALSQI
SDINTALDALWLELSNCISKIESSSDYTSNLSPTSANATRVSTGVAPPLPAGTQNILPYIESFFVTCEKLRPGQPDAVQE
PSTSDMEDASTSSSGQKSSASHTSLDEKHTAFVKFSEKHRRLLNAFIRQNSGLLEKSFSLMLKVPRLIDFDNKRAYFRSK
I---------------KHQHDHHHSP-----------------VRISVRRAYILEDSYNQLRMRSPQDLKGRLTVHFQGE
EGI-----DAGGLTREWYQLLSRVIFDKGALLF---------------------------TTVGNDLTFQPNPNSVYQTE
HL---------------------SYFKFVGRVVGKALFDAQLLDVHFTRSFYKHILGAKVTYHDIEAIDPAYYRNL----
-----KWMLEN----DISDVLDLTFSMDADEEKLILYEKAEVTD-----CELIPGGRNIRVTEENKHEYVDRVAEHRLTT
AIRPQINAFMEGFNELIPRELIS-IF----NDKEFELLISGLPD-IDLDDLKANTEYS-GYSIASPVIQWFWEIVQGFSK
EDKARFLQFVTGTSKVPLEGFSALQGISGPQRFQIHKAYGS---------------TNHLPSAHTCFNQLDLPEYTSKDQ
LQERLLLAIHEA-NEGFGFG?
>TraesCS7B02G313300.1 
-----------------------------------------------------------------------MPPQNKSRK
LHGEAA--------------------------------------------------------------------------
-----------D--------FFGQLFFFFDAKLD------------------------DDVDILCQVCGML---------
-LQYVKC----------------DAGGLVSLFATV----------------DYSEVGPSVIIRVRKFLHM----------
----------CIDALYVKRF----------QLVNQPEASSESDLMPFVQLL---R----TAICLLSHKLPWNCEVI----
--------------------------------GYLH-----------------QKKVFCLFREIIMVV------------
--------------------------------------------VQNERQLKHRDFLSALYEVLALVASHVGNHPCSCVL
L-------------------------------------------------------------------DPK---------
-----------------WSFSSQILTIPFLCHRLPEFMKVLSADEFKTEYMYQI------AC-----------ADVLPND
T-------------------------------------LANHPGQAYVLSNV----LDIATLIF----------------
----------------SESGFDSDRAAGIINF-----CTSLLDAFPKIASSIQSTHVD-GAMPIEADD--FNHLDVDLQR
HIL--TSVECLVNGVL---------------------------SGISSTGSSDT--------------------------
--------------------------------------------------------------------------------
------------------------------------------AGPSSAKLQLVGPISAF---------------------
-----------------------LHGMLSTGFVEGIMTVL----------------------------------------
---------------------------------VY-NTEIVPAL------------------------------------
--WN------YIK--SCC--KNDKRKSFPE---------------RDTPSW-----------LLP---------------
--------------------------------------------------------------------------------
--------------------------------------------------------------------------------
----------------------------------------------------LSIFC-----------------------
--------------------------------------------SMYSHILELVDIAEFR--------------------
--------------------------------------------------------------------------------
--------------------------------------------------------------------------------
--------------------------------------------------------------------------------
--------------------------------------------------------------------------------
--------------------------------------------------------------------------------
--------------------------------------------------------------------------------
--------------------------------------------------------------------------------
--------------------------------------------------------------------------------
----------------------------------------------------------------DCKKPLSL--------
--------------------SLEELK---S--------------------LVSILKEAL---------------------
--------------------------------------------------------------------------------
------------WELLWTIPVQTSTLQTSPTP--GSKTLLT---------------------------------------
----------------------------------------------------------------------ESLKHSAR--
--------------------------------------------------------------------------------
--------------------------------------------------------------------------------
---------------------------------------------TGLCELFTKLEDWNIRNSFVDA-------------
--------------------------------------------------------------------------------
--------------------S------------EFCSK--EDFSDE---------------------------------F
VLQASIAGTRESEIIRL---------------------------------------------------------------
--------------------------------------------------------------------------------
---------------------------------------------------------------APLLVPFDIRLKIFSQY
L---------VFDQAHMADFRQVPAP-----------------RTLEIRRNQLLEDAIHNISLLSVEDLKGTIQVVFFDE
HGMREAGVDGGGIFRDFMNTTTKTAFDARAGLF--------------------------METDDHLLYPNPESISTAGEH
HL---------------------QKFHSLGVLLGKAIYERVPVDLSFAIFFLRKLKEKPTFFNDLFSLDPVYYDNL----
------------------------CGMKKNPGLWLDF------------PNLLPGVGEIDVNNDNVITYMHLRANEKLNF
QACIQTAQFLRGLQQLIPKKWID-MF----NEHEFQLLISGPPC-LNLEDLLLNTKYGGEYHEDHEVIVMFWNVLRRFSQ
NEQKQFLFYVI-------------------PG---------------------TDDTGRLPRAHTCFNELMLPPYQIKEQ
MRDRLSVAISA--NAGFDLM?
>TraesCS4D02G025000.1 
----------------------------------------MQKQPPS---------------TSSPPAMSVPPSGHRQVS
LRGSSAREITRDALLQKVSEER---QLRSHLRRAAAAALTIQRVWRRYHLIRKVTEQLHEEWEVLVNQLDINLTNQWISS
-----------K--------MLRPFLFFITQPSSWYKGQQTKTVKSISRCFKIILNSINSMDQSKNFCSFA---------
VGFPEER--------------------SIWLYQAK----------------KLISLCSCILARCDH--------------
------------------------------CCCKDVNMVEISTLTMRLAISLT-D-------------------------
-----------------------------------------------------CKTWKNLTSENTRAA------------
-------------------------------------------------------DASVETLIEFIGTRQSGTYRC----
--------------------------------------------------------------------------------
-------------------------VRRYIKCFGPHVTPGKIDSAIAPDDQLLV------TASAVTLALR--PFNSTRAD
M-------------------------------------GVDLTGAAKEYFTL----ILTIPYICKRLPPLLLP-------
----------------ALKHISVLQPSLSILLISKDKIFEEISKLEQSEVSNVDNSTIPYCGWALGNLITLATEHDDL--
-----SNSGCFIQGLD--------------------------------CCLYVDAINCISQNLLKCFEES-------KGM
LHCIDDRAT--------------------------------------------------------------NNTSITEEA
DTNDSCRTKTLFMDLLKPIYQ-QWHLRKLLILAKEDVPCDRETNHDLDQRQVKRRSLKLTDIICFYY-------------
------------------YMLRIFSSLNPSIGPLPILNML----------------------------------------
---------------------------------SF-TPGFLVDL------------------------------------
--WGTLEISIFGQ--TGQ--KSQEPEHVKQLAGSSSGEQISSTRQRRNTKDTPKKWANVLHKITG---------------
-------------KSNDADDTNLSDSLTSENSNDDALI-LWDIETMRQGSEGIGKDVMHM--------------------
--------------------------------------------------------------------------------
----------------------------------------------------LHLFC-----------------------
--------------------------------------------AIYGHLLLVLDDIEFY--------------------
--------------------------------------------------------------------------------
--------------------------------------------------------------------------------
--------------------------------------------------------------------------------
--------------------------------------------------------------------------------
--------------------------------------------------------------------------------
--------------------------------------------------------------------------------
--------------------------------------------------------------------------------
--------------------------------------------------------------------------------
----------------------------------------------------------------EKQIPFTL--------
--------------------EQQR-----K--------------------IASALNTFV---------------------
--------------------------------------------------------------------------------
------------YNSFL------------QNSGSGNKPLI----------------------------------------
--------------------------------------------------------------------------------
--------------------------------------------------------------------------------
--------------------------------------------------------------------------------
---------------------------------------------DVTVRCLNLLYERDSRHRFCPS-------------
--------------------------------------------------------------------------------
---------------------------------SLWLSPARTG------------------------------------R
IPIAAAARAHEAAFASLVGTTSGIPT------------------------------------------------------
--------------------------------------------------------------------------------
--------------------------------------------------------RSSVLTTVPHVYPFEERSRIHR--
---------------------DSHSS----------------------------------------------------SE
CGLPEAGLDYGGLSKEFLTDLSKAAFSPEYGLF--------------------------TQTSTSDSSIIPSSSAKLLDN
GI---------------------DMIEFLGRVVGKALYEGILLDYCFSQVFVQKLLGRYSFLDELSTLDSELYRSL----
--------------------MQLKHYDGDVEELCLDFTLTEELGGKRIVHELRPGGKNISVTNENKLHYVHAMADYKLNR
QILPFSNAFYRGLSDLISPSWLS-LF----NANEFNQLLSGGSQDFDVDDLRNNTKYTGGYTESSRTVKLFWEVIKGFKP
TERCLLLKFVTSCSRAPLLGFKYLQ-----PGFTIHKVPCD----VTLWASIGGQDVDRLPSASTCYNTLKLPTYKRSST
LRSKLLYAISS--NTGFELS?
>TraesCS7A02G244000.1 
--------------------------------------------------------------------------------
------MDPNVVAISQESNSSS----------------------------------------------------------
-----------D--------AIRLTVQSIDGKKT-----------------------VVVAGPQDTLGEVL---------
-GRFVDV-----------------GPRRRSDLHAV--------------------------HECRNLHLE----------
------------------------------AKINELDLPRGATLHLTR------Y----PDA--------WSLASQ----
------------------------------------------IAAAATTDMDVSNETAELFKRFIHDG------------
------------------------------------------------------------EVQIDPLARHLGVPNCSS--
--------------------------------------------------------------------------------
------------------------------WTDFEHVTKMLYTRDIVLLVKKFL--------------------------
--------------------------------------------------------------------------------
----------------ASAKATNERQAGT--------AVEYLDVLLRSGVIGVLV---------------RLYSSGSMLH
HLRANSAIICL--------------------------------LYPEISGILPR--------------------------
--------------------------------------------------------------------------------
---------------------------------------------------LEVCFLPLWLELCRLIP------------
--------------------------------------------------------------------------------
---------------------------------AASGKGRSDPL------------------------------------
--YE-----------KCR--------HRLAAVLSLFERTPSLRMPKMPQEW-------LIERLIP---------------
--------------------------------------------IAKDATDVIIRYMA----------------------
--------------------------------------------------------------------------------
----------------------------------------------------AGWAA-----------------------
--------------------------------------------PDD----KLFVFRVLF--------------------
--------------------------------------------------------------------------------
--------------------------------------------------------------------------------
--------------------------------------------------------------------------------
--------------------------------------------------------------------------------
--------------------------------------------------------------------------------
--------------------------------------------------------------------------------
--------------------------------------------------------------------------------
--------------------------------------------------------------------------------
----------------------------------------------------------ALVCYFRRREVYAQRKDGPV--
--------------------GAVLSRTAMS--------------------LLISVNAFM---------------------
--------------------------------------------------------------------------------
------------TRLEGASPSKEQQQQDATHNILPGLATLE---------------------------------------
-----------------------------------------------------------------------QHQQDTV--
--------------------------------------------------------------------------------
--------------------------------------------------------------------------------
---------------------------------------------DSIWVVLGQLDMWSVTDCHLAG-------------
--------------------------------------------------------------------------------
--------------------A-----------IRATCTAHAACLNA---------------------------------L
VLGTSADRSRCKDIGRIVV--KHKDLL-----------------------------------------------------
--------------------------------------------------------------------------------
--------------------------------------------------------G------------FEVRMHFARAM
L-----PEMDATSSVFMLFDDEPHA------------------LEMLIDRSQLLPDSFRYVSEAASHVLHGRLFVEFLDE
EAL------GEGVAREWISLVCRALFDPRHGLF--------------------------SPCPRDQQRFFLNPASGADPL
QL---------------------KYFDFAGRMIGLALMHNVPVGVRFDRTLFFQLAGRPLTLDDIADADPSTHASC----
-----------------KKILEMDPDLVDSDALGLTFAREVGVFGSGEVIELLPGGRDIAVDSKNRGQYIELLIQSLFMA
STKDQLTHFAKGFSYMLVKPELRKLFFLSLHLKDLDSMLGGRIGAIDVQEWKEYTRYEGGFTQQDDQINWFWEAVASMMV
EEQRRLLFFWTSVEYLPFDGFRGLH---LGSGLVISKASLK--------------TSEHLPSSSTCFYRLNMPVYTSFSM
TLSRLQKITQEHVSNSFGEI?
>TraesCS6A02G003300.1 
METRSRKRA-------------------------AASTP--SSSSSSSKRARTA-P------RPAPPAMDPSPSSRRRAR
AAAAAAAAAAEKGKDLDPSSTS---NPA-PHHHHHEDEDEDGDDDSAAAPFPPSFTSASTALQGLLRRLGAGLDDLLPGS
AAAAAASSTISA--------QLKRILAGLQAEGD----------------------ESRQLGSLMQLCEMLSIGTEDS-L
AAFPVDAFVPLLVGLLREEDGPGASP-EVMLLAAR----------------ALANLVDVLPSACSSVVHY----------
----------GAIPCFCARL----------LTIEYMDLA-EQSLQALRKISLE-H----PTAC---LRAGALMAVL----
--------------------------------SYLDFFSTGVQRVALSTAANICRKLPSDASEFVMEA------------
--------------------------------------------VPLLTNLLHHHDSKVLEHASVCLTRIAEAFAHHPEK
L-------------------------------------------------------------------DELCNHGLVAQA
ANLVSISNSPGQTSLSTSTYTGLIRLLSTCASGSLLAAKTLLLLGISGTIKEIL------SGSGLVAGTSVAPALSRPAD
Q-------------------------------------MFEIVSLADDLLPH----LPVGIISLPTNCRVFIKGSSTRRP
APTKQDGAGSTENERSGHESLLQEHPELLQQF-----GMDLLPVMTQVYGSSVNAPIRHKCLSIIGKL--MCYSSAEMIQ
TLLSTTNISSFLAGIL---------------------------AWKDPQVLIPA--LQIAEIMMEKLPETFSKLFVREGV
VHAVEALIC-----------------------PESSNMVPPQVPPQDKDGDS--VMSSRPRRQRRRGGAAPTENSLLDVS
NASNSGIASASPCSTEVPVTSLRFEVSDRAKSFKD---KYFPSDHGSSDAGVTDDLLKL-RALCAKLNTATDNVITKAKG
KSKALSPSHFDISHDVDEQLDLIVNEMLAELSKANGVSTF----------------------------------------
---------------------------------EFIRSGVITSF------------------------------------
--LDYLSCGTFGK--EKV--SEANLPKLRQQALRRYKSFISVALSADHERD-ETPMTLLVQKLQSAL-------CSLERF
PVVLS------QSNRIGTGGSRLTSGLGALAQ-------PFKLRLCRAQGEKSLRDYSSN--------------------
--------------------------------------------------------------------------------
----------------------------------------------------IVLID-----------------------
--------------------------------------------PFA----SLAAVEDFLW-------------------
--------------------------------------------------------------------------------
-------------------------------------------------------------------PRVQRGEAASKPP
VAS-----------------------------------------------------------------------------
--------------------------------------------------------------------------------
--------------------------------------------------------------------------------
---------------------------------------------------------ANNSESGTPGAAAGGSSTPASAR
RPTTRSKSSAASAGTSSKESLEESTSSAKAKGKAVVKPSSAEPKGPNTRNATRRKSALEKDLDMKQTHGDSSSEDEELDT
SHIELDDALMI--DDDDISEDEDDDHEVLQEGSLPICVQDGVHDVKLGDADDSNVGS-ASDSQAQPS--SGSGSSARN--
----IM-GRGVNAAEFRTAGAFGSQGAMSFVAATMAGLTSGGGRGVRGGRDRRGLSLGGSMSEH-NKLIFMA--------
--------------------GGKQLSKNLT--------------------VYQAIQRQLMLDEDDEERFNGSDLPND---
--------------------------------------------------------------------------------
--------GNRFWGDVFTITYQKADSQAEKGS-QGSSASLH-QKSESGR-------------------------------
----------------------------------------------SVSEAHKVSLLDSILQGELPCDLEKTNSTYSI--
--------------------------------------------------------------------------------
--------------------------------------------------------------------------------
---------------------------------------------LALLRVLEGLNQLSPRLRAQTA-------------
--------------------------------------------------------------------------------
--------------------SDDFAEGKIATLDELYEAGTKVPSEE---------------------------------F
VNSKLTPKLTRQMQDVLALCSGSLPSW-----------------------------------------------------
--------------------------------------------------------------------------------
--------------------------------------------------------CNQITKACPFLFPFETRRQYFHST
A----FGLSRALNRLQQQQGDNPNTG-SEREVRFGRLQR----QKVRVSRNRILDSAAKVMEMFSSQ--RAVLEVEYFGE
VGT------GLGPTLEFYTLLGHELQNARLGLWRSSSPYDYSEMEIDKNGVIHVDSDDDLPAPQELNSSEDARNLVQAPL
GLFPRPWPSNVDTSEGSRFFKVVEYFRLVGRVVAKVLQDGRLLDLPLSTAFYKLILGQELDLFDIISFDAELGKTLQELQ
VLVERRRFLESTCGKDQLEVADLRFRGAPIEDLCLDFTLPGFPD-----YILKEGEQNTIVNIHNLEEYVSLVVDATVKS
GIMKQVEAFRSGFSQVFDISSLQ-IF----SPQELDYLICGRQEIWEAESLVDNIKFDHGFTAKSPAIINLLEIMAEFTP
DQQHAFCQFVTGASRLPTGGLAALS-----PKLTIVRKHPSSGVSTLNTSGVTDAADDDLPSVMTCANYLKLPPYSTKEV
MRKKLLYAILEG-RGSFDLS?
>TraesCS5A02G262600.2 
--------------------------------------------------------------------------MYRRHA
KRRREAPDHALPASSKAPVMTT--------------THSGGASSSSAAAAFYAP--------------------------
--------------------PPRRLHFFVRATDS--------------------KTIAIHAAADDTVAAVL---------
-AHLADC---------------GYGRDLRLLYAGR----------------------QLQPE------------------
------------------------------ATVASLGLAPDSTLQLAARLRSTPH----PKA--------WQLASH----
--------------------------------------------------------------------------------
---------------------------------------------------------------IAATAASRDAGTDSAHT
L-------------------------------------------------------------------DDL---------
-------------------------VKEYIACCDP-------------------------------------GSQHNRND
R-------------------------------------------------------------------------------
--------------------RAKGDTGSTDRH-----AEDYLDIFLQSGAAIALV---------------RLYLSDFSFS
RSYAERAIRCFLSTDP---------------------------ATLPPNVMLVT--------------------------
--------------------------------------------------------------------------------
----------------------------------------------------APVLLEF----CRLL-------------
--------------------------------------------------------------------------------
----------------------------------ALTAGNKDSL------------------------------------
--YK-----------SCR-----------------YTLASVLCLPLSVLGASKSP-TKVIEQVLP---------------
--------------------------------------------FAREIVELVLNGLGSE--------------------
--------------------------------------------------------------------------------
----------------------------------------------------TMLVP-----------------------
--------------------------------------------RT-----DLEELSNFFK-------------------
--------------------------------------------------------------------------------
--------------------------------------------------------------------------------
--------------------------------------------------------------------------------
--------------------------------------------------------------------------------
--------------------------------------------------------------------------------
--------------------------------------------------------------------------------
--------------------------------------------------------------------------------
--------------------------------------------------------------------------------
---------------------------------------------VLRQQVLLWMPDGS-----MPKNMYSR--------
--------------------ECKRTDTWVW--------------------ELHEMSMNLLKRVDECL-------------
--------------------------------------------------------------------------------
------------KRLEMDLSSLSSDTRGVIEN----QPIWV---------------------------------------
----------------------------------------------------------------------------TR--
--------------------------------------------------------------------------------
--------------------------------------------------------------------------------
---------------------------------------------LHILAILTELDFISGIFEDVAH-------------
--------------------------------------------------------------------------------
--------------------N-----------LRFVLLAHKAPLNA---------------------------------L
VRCS-----KRNEHLHWLM--KHKDLL-----------------------------------------------------
--------------------------------------------------------------------------------
--------------------------------------------------------C------------FEARRNLVLML
F---------------SEGKDDYGEL-----------------HEMLIDRSRLLDESFEYITQAKPSELHSGLFMEFKNE
EAT------GPGVLREWFCMVSQALFSPQQVLF--------------------------LPCPNDQRRFYLNGR------
------------------------------RVIGLALMHKVQVGIVLDRTLFLYLAGRSITLEDISAADPFTYASC----
-------------------KRILEMGAAEIDDLTLTFSRDVHTLGSRKTIELCKGGQDISVNISNREHYIDLLIKNIFVD
SISEQLANFAKGFGDILANPKLREVFFGCLDLEDFDRMLGGSNNTINLKDWRSHTQYN-GYKEKDRHVNWFWKAVESMTV
EQQRQLLFFWTSVKYLPSEGFGGLS-----SKLYIYKTTES---------------ADHLPSSHTCFYRLCLPPYPSLKV
MQSQLQKITQEHVSCSFGTW?
>TraesCS4B02G027200.1 
----MRHGM-------------------------QKQP-----PSTS---------------TSSPPAMSVPPSGHRQVS
LRGSSAREITRDALLQKVSEER---QLRSHLRRAAAAALTIQRIWRRYHLIRKVTEQLHEEWEVLVNQPDINLTNQWISS
-----------K--------MLRPFLFFITQPSSWYNWQQTKTVKSISRCFKIILNSINSMDRSKNFCSFA---------
VGFPEER--------------------SIWLYQAK----------------KLISLCSCILARCDH--------------
------------------------------CCCKDVNMVEISTLTMRLAISLT---------------------------
----------------------------------------------------DCKTWKNLTSENTRAA------------
-------------------------------------------------------DASVETLIEFIGTRQSGTYRC----
--------------------------------------------------------------------------------
-------------------------VRRYIKCFGPHVTPGKIDSAIAPDEQLLV------TASAVTLALR--PFNSTRAD
M-------------------------------------GVDLTGAAKEYFTL----ILTIPYICKRLPPLLLP-------
----------------ALKHISTSKDKIFEEI----------SKLEQSEVSSVDNSTIPYCGWALGNLITLATEHDDL--
-----SNLGCFIQGLD--------------------------------CCLYVDAINRISQNLLKCFEES-------KGM
LHCIDDRAA--------------------------------------------------------------NNTSITEEA
DTSDSCRTRTLFMDLLKPIYQ-QWHLRKLLILAKEDVPRERETNHDLDQRQVKCRSLKLTDIICFYY-------------
------------------YMLRIFSSLNPSIGPLPILNML----------------------------------------
---------------------------------SF-TPGFLVDL------------------------------------
--WGTLEISIFGQ--TGH--KSQEPEHEKQLAGSSSGEQISSTKQRRNAKDTPKKWANVFHKITG---------------
-------------KSNDADDTNLSDSLTSENSNDDALI-LWDIETMRQGSEGIGKDVNHM--------------------
--------------------------------------------------------------------------------
----------------------------------------------------LHLFC-----------------------
--------------------------------------------AIYGHLLLVLDDIEFY--------------------
--------------------------------------------------------------------------------
--------------------------------------------------------------------------------
--------------------------------------------------------------------------------
--------------------------------------------------------------------------------
--------------------------------------------------------------------------------
--------------------------------------------------------------------------------
--------------------------------------------------------------------------------
--------------------------------------------------------------------------------
----------------------------------------------------------------EKQIPFTL--------
--------------------EQQR-----K--------------------IASALNTFV---------------------
--------------------------------------------------------------------------------
------------YNSFL------------QNSGSGNKPLI----------------------------------------
--------------------------------------------------------------------------------
--------------------------------------------------------------------------------
--------------------------------------------------------------------------------
---------------------------------------------DVTVRCLNLLYERDSRHRFCPS-------------
--------------------------------------------------------------------------------
---------------------------------SLWLSPARTG------------------------------------R
IPIAAAARAHEAAFASLVGTTSGIPT------------------------------------------------------
--------------------------------------------------------------------------------
--------------------------------------------------------RSSVLTTVPHVYPFEERVQMFREF
I-----ELDKASRRANGEVSGPGPGS-----------------IEIVIRRGHIVEDGYRQLNCLRSK-LKSCIHVSFVSE
CGLPEAGLDYGGLSKEFLTDLSKAAFSPEYGLF--------------------------TQTSTSDSSIIPSSSAKLLDN
GI---------------------DMIEFLGRVVGKALYEGILLDYCFSQVFVQKLLGRYSFLDELSTLDSELYRSL----
--------------------MQLKHYDGDVEELCLDFTLTEELGGKRIVHELRPGGKNISVTNENRLHYVHAMADYKLNR
QILPFSNAFYRGLSDLISPSWLS-LF----NANEFNQLLSGGSQDFDVDDLRNNTKYTGGYTESSRTVKLFWEVIKGFKP
TERCLLLKFVTSCSRAPLLGFKYLQ-----PGFTIHKVPCD----VTLWASIGGQDVDRLPSASTCYNTLKLPTYKRSST
LRSKLLYAISS--NTGFELS?
>TraesCS5A02G121600.1 
---------------------------------------------MA---------------AAAMAAHRASFPLRLQQI
LSG??????????????PAKVKAFIDRVINIPLHDIAIPLSGFHWEFNKGNFHHWKPLFMHFDTYFKTYISSRKDLLLSD
DMSESEPLTK-N--------TILQILRVMQIVLENCQNKTTFAGLEHFKNLLTSSDPEVVVAALETLASVVKINPSKLHM
NGKLISC-GAINSHLLSLAQGWGSKEEGLGLYSCVVANERNQLEGLCLFPADMENKYDGTQHRLGSTLHFEYNLAPVQDS
DQANDKSSNLCVIHMPDLHLRKEDDLSILKQCINKFNVPPEHRFALFTRIRYA-HAFNSPRTCRLYSRISLLSFIVLVQS
SDAHDELTSFFTNEPEYINELIRLVRSEDIVPGPIRALAMLALGAQLAAYASSHERARILSGSSIISAGGNRMVLLSVLQ
KAISSLSSPNDTSSPLIVDALLQFFLLHVLSSSSSGTTVRGSGMVPPLLPLLQDKDPSHMHLVCLAVKTLQKLMEYSSPA
VSLFKDLGGVELLSQRLHVEVQRVIGVAEITSVVASDTSKSEDDHLYSQKRLIKALLKALGSATYSPANPARSQSSNDNS
LPMSLSLIFQNVGKFGGDIYFSSVTVMSEIIHKDPTCFPALKELGLPDAFLSSVTAGVIPSCKALICVPNGLGAICLNNQ
GLESVRETSALRF-------------------------LVETFTSKKYLIPM----NEGVVLLANAVEELIRHVQSLRST
GVDIIIEIINKLSCPRGDKITEAASAEEKTDMETDVEGRDLVSAMDSGTDGTNDEQFSHLSIFHVMVLVHRTMENSETCR
LFVEKGGLQTLLTLLLRPTITQSSGGMPIALHSTMVFKGFTQQHSTPLARAFCSSLKEHLKNALQELDTVFRSCEVTKME
KGAIPSLFIVEFLLFLAASKDNRWMNALLSEFGDVSRDVLEDIGRVHREVLWQISLFDEKKIEPEASSPSANEAQQVDAA
VGDTDDNRYTSFRQYLDPLLRRRGSGWNIESQVSDLINIYRDMGRAATDSHRVGADRYPSTGLPSSSQDQPSSSSDANAK
SEEDKKRSEHSSCCDMMRSLSYHINHLFMELGKAMLLTSRRENSPINLPPSVVSVASNIASIVLEHLNFEGHTISPEREI
TVATKCRYLGKVVEFIDGILLDRPESCNPIMVNSFYCRGVIQAILTTFEATSELLFAMNRPPSSPMETDSKTGMEEKDTD
CSWIYGPLSSYGAAMDHLVTSSFVLSSSTRQLLEQPIFSGTVRFPQDAERFMKLLQSKVLKTVLPIWAHPQFPECNLELI
SSVTSIMRHVYSGVEVKNNVSNMAARLAGPPPDENAISLIIEMGFSRARAEEALRQVGTNSVEIATDWLFSHPEEPPEDD
ELARALAMSLGNSDTPVQEEDDRTNDLELEEVNVQLPPMDEVLSSCLRLLQAKETLAFPVRDMLVTISSQNDGQNRVKVL
TYLIDHLKQCLVASDPLKNTALSAFFHVLALILHGDTAAREVASKAGLVKVVLNLLCSWELEPREGQTTKVPNWVTSCFL
SVDRMLQLEPKLPDVTELDVLKKDNSPTQTSVVIDDSKKKDSESSSSVGLLDLEDQDQLLRVCCKCIQKQLPSGTMHAIL
QLCATLTKVHVAAISFLESGGLHALLSLPTSSLFSGFNSVVSTIIRHILEDPHTLQQAMELEIRHSLVTAANRHANPRVT
PRNFVQNLAFVVYRDPVIFMKAAQAVCQIEMVGDRPYVVLLKDREKEKSKEKEKDKLVDKDKSSGVATKITSGDMVMASP
VSAKGKQSDFSARNMKSHRKPPQTFVTVIEHLLDLVMSFVPPQRAEDQSDGSSSMDMDIDSSSAKGKGKAVAVTHEESKQ
AIQDATACLAKNAFVLKLLTDVLLTYASSVQVVLRHDAEFSSTRGPTRTSGGIFNHILQHLLPHATKQKKERKPDGDWRY
KLATRGNQFLVASSIRSSEGRKRICSEICSIFVEFTDNSTGCKPPMLRMNAYVDLLNDILSARSPTGSSLSAESVVTFVE
VGLVQCLTKTLQVLDLDHSDSAKIVTGIVKALEVVTKEHVHLADFNAKGENSSKTVLEQNNVDSSSNRFQVLDTTSQPTA
MVTDHRETFNAVHASRSSDSVADEMDHDRDIDGGFAHDGEDDFMHEIAEDRTGNESTMDIRFDIPRNREDDMAEDEDDSD
EDMSADDGEEVDEDDDDEENNNLEEDDAHQISHADTDQDDREIDEEEFDEDLLEEEDDDEEDEEGVILRLEEGINGINVF
DHIEVFGGSNNVSGDTLRVMPLDIFGTRRQG--RSTSIYNLLGRASDQGVLDHPLLEEPSMLLPQQRQPENLVEMAFSDR
NQENSSSRLDAIFRSLRSGRNGHRFNMWLDDGPQRNGSAAPTVPEGIEELLLSQLRRPMAEHPDEQSTPAVDAQVNDPPS
NFHGPETDAREGSAEQNENNENDDIPAVRSEVDGSASAGPAAPHSDELQRDASNASEHVADMQYERSDTAVRDVEAVSQA
SSGSGATLGESLRSLDVEIGSVEGHDDGDRHGASDRTPLGDVQAATRSRRPSGNAVPVSSRDISLESVREIPQNTVQESD
QNASEGDQEPNRATGTDSIDPTFLEALPEDLRAEVLSSRQNQVTQTSSEQPQHDADIDPEFLAALPPDIREEVLAQQRAQ
RLQQQSQELEGQPVEMDAVSIIATFPSEIREEVLLTSPDTLLATLTPALVAEANMLRERFAHRYHSGSLFGMNSRNRRGE
SSRRGDIIGSGLERNTGDSSRQTASKLIETVGTPLVDKDALNALIRLLRVVQPIYKGQLQRLLLNLCAHRESRKSLVQIL
VDMLMLDLQGSSKKSIDATEPSFRLYGCHANITYSRPQSSDGVPPLVSRRVLETLTYLARNHPNVAKLLLFLRFPCPPTC
HTETLDQRHGKAVLVEDGEQQSAFALVLLLTLLNQPLYMRSVAHLEQLLNLLEVVMLNAENEVNQAKLESSSERPSGPEN
AIQDAQEDASVAGSSGAKPNADDSGKSSADNISDLQAVLHSLPQAELRLLCSLLAHDGLSDNAYLLVAEVLKKIVALAPF
ICCHFINELSRSMQNLTVCAMNELHLYEDSEKAILSTSSANGMAVLRVVQALSSLVTSLQERKDPELLAEKDHSDSLSQI
SDINTALDALWLELSHCISKIESSSEYTSNLSPTSANATRVSTGVAPPLPAGTQNILPYIESFFVTCEKLRPGQPDAVQE
PSTSDMEDASTSSSGQKSSASHTSLDEKHTAFVKFSEKHRRLLNAFIRQNSGLLEKSFSLMLKVPRLIDFDNKRAYFRSK
I---------------KHQHDHHHSP-----------------VRISVRRAYILEDSYNQLRMRSPQDLKGRLTVHFQGE
EGI-----DAGGLTREWYQLLSRVIFDKGALLF---------------------------TTVGNDLTFQPNPNSVYQTE
HL---------------------SYFKFVGRVVGKALFDAQLLDVHFTRSFYKHILGAKVTYHDIEAIDPAYYRNL----
-----KWMLEN----DISDVLDLTFSMDADEEKLILYEKAEVTD-----CELIPGGRNIRVTEENKHEYVDRVAEHRLTT
AIRPQINAFMEGFNELIPRELIS-IF----NDKEFELLISGLPD-IDLDDLKANTEYS-GYSIASPVIQWFWEIVQGFSK
EDKARFLQFVTGTSKVPLEGFSALQGISGPQRFQIHKAYGS---------------TNHLPSAHTCFNQLDLPEYTSKDQ
LQERLLLAIHEA-NEGFGFG?
>TraesCS6D02G005600.1 
METRSRKRA-------------------------AAST---SSPASSSKRARTA-PAG----RPGPPAMDPSPSSRRRAR
AAAAAAAAAAEKGKDPDPSSTS---NPA-PHHHHHEEDDDEDDDDSAAAPFPPSFTSASTALQGLLRRLGAGLDDLLPGS
AAAAAASSTTSA--------QLKRILAGLQAEGD----------------------ESRQLGSLMQLCEMLSIGTEDS-L
AAFPVDAFVPLLVGLLREEDGPGASP-EVMLLAAR----------------ALANLVDVLPSACSSVVHY----------
----------GAIPCFCARL----------LTIEYMDLA-EQSLQALRKISLE-H----PTAC---LRAGALMAVL----
--------------------------------SYLDFFSTGVQRVALSTAANICRKLPSDASEFVMEA------------
--------------------------------------------VPLLTNLLHHHDSKVLEHASVCLTRIAEAFAHHPEK
L-------------------------------------------------------------------DELCNHGLVAQA
ANLVSISNSPGQTSLSTSTYTGLIRLLSTCASGSLLAAKTLLLLGISGTIKEIL------SGSGLVAGTSVAPALSRPAD
Q-------------------------------------MFEIVSLADDLLPH----LPVGIISLPTNCRVFIKGSSTRRP
APTKQDGAASTENERSGHESLLQEHPELLQQF-----GMDLLPVMTQVYGSSVNAPIRHKCLSIIGKL--MCYSSAEMIQ
TLLSTTNISSFLAGIL---------------------------AWKDPQVLIPA--LQIAEIMMEKLPETFSKLFVREGV
VHAVEALIC-----------------------PESSNMVPPQVPPQDKDGDS--VMSSRPRRQRRRGGAAPTENSLLDVS
NASNSGIASASPCSTEVPVTSLRFEVSDRAKSFKD---KYFPSDHGSSDAGVTDDLLKL-RALCAKLNTATENVVTKAKG
KSKALSPSHFDISHDVEEQLDLIVNEMLAELSKANGVSTF----------------------------------------
---------------------------------EFIRSGVITSF------------------------------------
--LDYLSCGTFGK--EKV--SEANLPKLRQQALRRYKSFISVALSADRERD-ETPMTLLVQKLQSAL-------CSLERF
PVVLS------QSNRIGTGGSRLTSGLGALAQ-------PFKLRLCRAQGEKSLRDYSSN--------------------
--------------------------------------------------------------------------------
----------------------------------------------------IVLID-----------------------
--------------------------------------------PFA----SLAAVEDFLW-------------------
--------------------------------------------------------------------------------
-------------------------------------------------------------------PRVQRGEAASKPL
AAS-----------------------------------------------------------------------------
--------------------------------------------------------------------------------
--------------------------------------------------------------------------------
---------------------------------------------------------ANNSESGTPIATAGASSTPASAR
RPTTRSKSSAASGGTSNKEPLEEGTSSAKAKGKAVVKPSSAEPKGPNTRNATRRKSASEKDLDMKQTHGDSSSEDEELDT
SHIELDDALMI--DDDDISEDEDDDHEVLQEGSLPICVQDGVHDVKLGDADDSNVGS-ASDSQAQPS--SGSGSSARN--
----IM-GRGVNAAEFRSAGAFGSQGAMSFVAATMAGLTSGGGRGVRGGRDRRGLSLGGSMSEH-NKLIFMA--------
--------------------GGKQLSKNLT--------------------VYQAIQRQLMLDEDDEERFNGSDLPND---
--------------------------------------------------------------------------------
--------GNRFWGDVFTITYQKADSQAEKGS-QGSSASLH-QKSESCR-------------------------------
----------------------------------------------SVSEAHKVSLLDSILQGELPCDLEKTNSTYSI--
--------------------------------------------------------------------------------
--------------------------------------------------------------------------------
---------------------------------------------LALLRVLEGLNQLSPRLRAQAA-------------
--------------------------------------------------------------------------------
--------------------SVDFAEGKIATLDELYETGTKMPSEE---------------------------------F
VNSKLTPKLTRQMQDVLALCSGSLPSW-----------------------------------------------------
--------------------------------------------------------------------------------
--------------------------------------------------------CNQITKACPFLFPFETRRQYFHST
A----FGLSRALNRLQQQQGDNPNNTGSEREVRFGRLQR----QKVRVSRNRILDSAAKVMEMFSSQ--RAVLEVEYFGE
VGT------GLGPTLEFYTLLGHELQSARLGLWRSSSPYDYSEMEIDKNGVIHVDSDDDLPAPQELNSSEDARNLIQAPL
GLFPRPWPSNADTSEGSRFFKVVEYFRLVGRVVAKVLQDGRLLDLPLSTAFYKLILGQELDLFDIISFDAELGKTLQELQ
VLVERKRFLESTCGKDQLEVADLRFRGAPIEDLCLDFTLPGFPD-----YILKEGEQNTIVNIHNLEEYVSLVVDATVKS
GIMKQVEAFRSGFSQVFDISSLQ-IF----SPQELDYLICGRQEIWEAESLVDNIKFDHGFTAKSPAIINLLEIMSEFTP
DQQHAFCQFVTGASRLPTGGLAALS-----PKLTIVRKHPSSGVSTLNTSGVTDAADDDLPSVMTCANYLKLPPYSTKEV
MRKKLLYAILEG-RGSFDLS?
>TraesCS5D02G270200.2 
--------------------------------------------------------------------------------
---------------MTTTTHD---GPGGASSSSS---------------------------------------------
---------------------PRRLHFFVRATDS--------------------KTIAIHAAADDTVAAVL---------
-AHLADC---------------GYGRDLRLLYAGR----------------------QLQPE------------------
------------------------------ATVASLGLAPDSTLQLAARLRSTPH----PKA--------WQLASH----
--------------------------------------------------------------------------------
---------------------------------------------------------------IAATAASGDAGTDSAHT
L-------------------------------------------------------------------DDL---------
-------------------------VKEYIACCDP-------------------------------------ASQHNRND
R-------------------------------------------------------------------------------
--------------------RAKGDTSNTDRH-----AEDYLDIFVQSGAAIALV---------------RLYLSDFSFS
RSYAERAIRCFLSTDP---------------------------ATLPPNVMLVT--------------------------
--------------------------------------------------------------------------------
----------------------------------------------------APVLLEF----CRLL-------------
--------------------------------------------------------------------------------
----------------------------------ALTAGNKDSL------------------------------------
--YK-----------SC-----------------RYTLASVLCLPLSVLGASKSP-TKVIEQVLP---------------
--------------------------------------------FAREIVELVLNGLGSE--------------------
--------------------------------------------------------------------------------
----------------------------------------------------TMLVP-----------------------
--------------------------------------------RT-----DLEELSNFFK-------------------
--------------------------------------------------------------------------------
--------------------------------------------------------------------------------
--------------------------------------------------------------------------------
--------------------------------------------------------------------------------
--------------------------------------------------------------------------------
--------------------------------------------------------------------------------
--------------------------------------------------------------------------------
--------------------------------------------------------------------------------
---------------------------------------------VLRQQVLLWMPDGS-----MPKNMYSR--------
--------------------ECKRTDTWVW--------------------ELHEMSMNLLKRVDECL-------------
--------------------------------------------------------------------------------
------------KRLEMDLSSLSSDTRGVIEN----QPIW----------------------------------------
---------------------------------------------------------------------------VTR--
--------------------------------------------------------------------------------
--------------------------------------------------------------------------------
---------------------------------------------LHILAILTELDFISGIFEDVAH-------------
--------------------------------------------------------------------------------
--------------------N-----------LRFVLLAHKAPLNA---------------------------------L
VRCS-----KRNEHLHWLK--KHKDLL-----------------------------------------------------
--------------------------------------------------------------------------------
--------------------------------------------------------C------------FEARRNLVLML
F---------------SEGKDDYGEL-----------------HEMLIDRSRLLDESFEYITQAKPSELHSGLFMEFKNE
EAT------GPGVLREWFCMVSQALFSPQQVLF--------------------------LPCPNDQRRFYLNGTSVVDPL
HL---------------------KYFVFSGRVIGLALMHKVQVGIVLDRTLFLYLAGRSITLEDISAADPFTYASC----
-------------------KRILEMGAAEIDDLTLTFSRDVHTLGSRKTIELCKGGQDISVNISNREHYIDLLIKNIFVD
SISDQLANFAKGFGDILANPKLREVFFGCLDLEDFDRMLGGSNNTINLKDWRSHTQYN-GYKEKDRHVNWFWKAVESMTV
EQQRQLLFFWTSVKYLPSEGFGGLS-----SKLYIYKTTES---------------ADHLPSSHTCFYRLCLPTYPSLKV
MQSQLQKITQEHVSCSFGTW?
>TraesCS5B02G261000.1 
--------------------------------------------------------------------------MYRRHA
KRRREAPDHALQASSKAPVMTT---HAGGASSSSSSAGAAGASSSSSSAAFYAP--------------------------
--------------------PPRRLHFFVRATDS--------------------KTIAIHAAADDTVAAVL---------
-AHLADC---------------GYGRDLRLLYAGR----------------------QLQPE------------------
------------------------------ATVASLGLAPDSTLQLAARLRSTPH----PKA--------WQLASH----
--------------------------------------------------------------------------------
---------------------------------------------------------------IAATAASGDAGTDSAHT
L-------------------------------------------------------------------DDL---------
-------------------------VKEYISCCDP-------------------------------------ASEHNRND
R-------------------------------------------------------------------------------
--------------------RAKGDTTNTDRH-----AQDYLDIFLQSGAAIALV---------------RLYLSDFSFS
RSYAERAIRCFLSTDP---------------------------VTLPHNVMLVT--------------------------
--------------------------------------------------------------------------------
----------------------------------------------------APVLLEF----CRLL-------------
--------------------------------------------------------------------------------
----------------------------------ALTAGNKDSL------------------------------------
--YK-----------SC-----------------RYTLASVLCLPLSVLGASKSP-TKVIEQVLP---------------
--------------------------------------------FAREIVELVLNGLGSE--------------------
--------------------------------------------------------------------------------
----------------------------------------------------TMLVP-----------------------
--------------------------------------------RT-----DLEELSNFFK-------------------
--------------------------------------------------------------------------------
--------------------------------------------------------------------------------
--------------------------------------------------------------------------------
--------------------------------------------------------------------------------
--------------------------------------------------------------------------------
--------------------------------------------------------------------------------
--------------------------------------------------------------------------------
--------------------------------------------------------------------------------
---------------------------------------------VLRQQVLLWMPDGS-----MPKNMYSR--------
--------------------ECKRTDTWVW--------------------ELHEMSMNLLKRVDECL-------------
--------------------------------------------------------------------------------
------------KRLEMDLSSLSSDTRGGIEN----QPIWV---------------------------------------
----------------------------------------------------------------------------TR--
--------------------------------------------------------------------------------
--------------------------------------------------------------------------------
---------------------------------------------LHILAILTELDFISGIFEDVAH-------------
--------------------------------------------------------------------------------
--------------------N-----------LRFVLLAHKAPLNA---------------------------------L
VRCS-----KRNEHLHWLM--KHKDLL-----------------------------------------------------
--------------------------------------------------------------------------------
--------------------------------------------------------C------------FEARRNLVLML
F---------------SEGKDDYGEL-----------------HEMLIDRSRLLDESFEYITQAKPSELHSGLFMEFKNE
EAT------GPGVLREWFCMVSQALFSPQQVLF--------------------------LPCPNDQRRFYLNGTSVVDPL
HL---------------------KYFVFSGRVIGLALMHKVQVGIVLDRTLFLYLAGRSITLEDISAADPFTYASC----
-------------------KRILEMGAAEIDDLTLTFSRDVHTLGSRKTIELCKGGQDISVNISNREHYIDLLIKNIFVD
SISDQLANFARGFGDILANPKLREVFFGCLDLEDFDRMLGGSNNTINLKDWRSHTQYN-GYKEKDRHVNWFWKAVESMPV
EQQRQLLFFWTSVKYLPSEGFGGLS-----SKLYIYKTTES---------------ADHLPSSHTCFYRLCLPAYPSLKV
MQSQLQKITQEHVSCSFGTW?
>TraesCS6B02G000300.1 
METRSRKRA-------------------------AASTPSSSSPASSSKRARTAVPAGASARRPGPPAMDPSPSSRRRAR
AAAAAAAAAAEKGKDLDPSSTS---NPAPPHHHHHEEDDDEEDDDSAAAPFPPSFTSASTALQGLLRRLGAGLDDLLPGS
AAAAAASSTTSA--------QLKRILAGLQAEGD----------------------ESRQLGSLMQLCEMLSIGTEDS-L
AAFPVDAFVPLLVGLLREEDGPGASP-EVMLLAAR----------------ALANLVDVLPSACSSVVHY----------
----------GAIPCFCARL----------LTIEYMDLA-EQSLQALRKISLE-H----PTAC---LRAGALMALL----
--------------------------------SYLDFFSTGVQRVALSTAANICRKLPSDASEFVMEA------------
--------------------------------------------VPLLTNLLHHHDSKVLEHASVCLTRIAEAFAHQPEK
L-------------------------------------------------------------------DELCNHGLVAQA
ANLVSISNSPGQTSLSTSTYTGLTRLLSTCASGSLLAAKTLLLLGISGTIKEIL------SGSGLVAGTSVAPALSRPAD
Q-------------------------------------MFEIVSLADDLLPH----LPVGIISLPTNCRVFIKGSSTRRP
APTKQDGAGSTENERSGHESLLQEHPELLQQF-----GMDLLPVMTQVYGSSVNAPIRHKCLSIIGKL--MCYSSAEMIQ
TLLSTTNISSFLAGIL---------------------------AWKDPQVLIPA--LQIAEIMMEKLPETFSKLFVREGV
VHAVEALIC-----------------------PESSNMVPPQVPPQDKEGDS--VMSSRPRRQRRRGGAAPTENSLLDVS
NVSNSGIASASPCSTEVPVTSLRFEVSDRAKSFKD---KYFPSDHGSSDAGVTDDLLKL-RALCAKLNTATENVVTKAKG
KSKALSRSHFDISHDVEEQLDLIVNEMLAELSKANGVSTF----------------------------------------
---------------------------------EFIRSGVITSF------------------------------------
--LDYLSCGTFGK--EKV--SEANLPKLRQQALRRYKSFISVALSVDHERS-ETPMTLLVQKLQSAL-------CSLERF
PVVLS------QSNRIGTGGSRLTSGLGALAQ-------PFKLRLCRAQGEKSLRDYSSN--------------------
--------------------------------------------------------------------------------
----------------------------------------------------IVLID-----------------------
--------------------------------------------PFA----SLAAVEDFLW-------------------
--------------------------------------------------------------------------------
-------------------------------------------------------------------PRVQRGEAASKSQ
AAS-----------------------------------------------------------------------------
--------------------------------------------------------------------------------
--------------------------------------------------------------------------------
---------------------------------------------------------ANNSESVTPGAPAGASSTPASAR
RPTTRSKSSAASAGTSNKESLEESSSSAKAKGKAVVKPSSAEPKGPNTRNATRRKSASEKDLDMKQTHGDSSSEDEELDT
SHIELDDALMI--DDDDISEDEDDDHEVLQEGSLPICVQDGVHDVKLGDADDSNVGS-ASDSQAQPSSGSGSGSSARN--
----IM-GRGVNAAEFRSAGAFGSQGAMSFVAATMAGLTSGGGRGVRGGRDRRGLSLGGSMSDH-NKLIFMA--------
--------------------GGKQLSKNLT--------------------VYQAIQRQLMLDEDDEERFNGSDLPND---
--------------------------------------------------------------------------------
--------GNRFWGDVFTITYQKADSQAEKGS-QGSSASLH-QKSESCR-------------------------------
----------------------------------------------SVSEAHKVSLLDSILQGELPCDLEKTNSTYSI--
--------------------------------------------------------------------------------
--------------------------------------------------------------------------------
---------------------------------------------LALLRVLEGLNQLSPRLRAQAA-------------
--------------------------------------------------------------------------------
--------------------SDDFAEGKISTLDELYETGTKVPSEE---------------------------------F
VNSKLTPKLTRQMQDVLALCSGSLPSW-----------------------------------------------------
--------------------------------------------------------------------------------
--------------------------------------------------------CNQITKACPFLFPFETRRQYFHST
A----FGLSRALNRLQQQQGDNPNTV-SEREVRFGRLQR----QKVRVSRNRILDSAAKVMEMFSSQ--RAVLEVEYFGE
VGT------GLGPTLEFYTLLGHELQSARLGLWRSSLPDDYSEMEIDKNGVIHVDSDDDVPPPQELNSSEDTRNLIQAPL
GLFPRPWPSNVDTSEGSRFFKVVEYFRLVGRVVAKVLQDGRLLDLPLSTAFYKLILGQELDLFDIISFDAELGKTLQELQ
VLVERKRFLESTCGKDQLEVADLRFRGAPIEDLCLDFTLPGFPD-----YILKEGEQNTIVNIHNLEEYVSLVVDVTVKS
GIIKQVEAFRSGFNQVFDISSLQ-IF----SPQELDYLICGRQEIWEAESLVDNIKFDHGFTAKSPAIINLLEIMSEFTP
DQQHAFCQFVTGASRLPTGGLAALS-----PKLTIVRKHPSSGVSTLNTSGVTDAADDDLPSVMTCANYLKLPPYSTKEV
MRKKLLYAILEG-RGSFDLS?
>TraesCS7B02G496200.1 
------------------------------------------------------------------MYHRHAKRHRDSPD
EALPTPKQPLTTTTTHSFASSS---SP-----------------------------------------------------
-----------------------GVHFFVRATDS--------------------KTIVMHTARAHTVAVVL---------
-DNFVDC---------------GYGPDLHLLYAGR----------------------RLQPEAT----------------
--------------------------------IASLGLLPDSTLHLNNGITDT------PHHF-----MAWQVA------
--------------------------------------------------------------------------------
-------------------------------------------------------------------SRIAKATTSSIEI
L-------------------------------------------------------------------DMQ---------
-------------------------VMEYIAFFDP-------------------------------------RCQRNRHH
R-------------------------------------------------------------------------------
-------------------------------------AEDYIQIFLESGAAITL-------------V--DLYLSDVSLS
HTQAERAIRCFLSMDP---------------------------ASLPSTVTLMTG-------------------------
--------------------------------------------------------------------------------
--------------------------------SDP---ASLPPSVMFAT---VPVLLEF----CRLLSS-----------
--------------------------------------------------------------------------------
------------------------------------AAGNGDSL------------------------------------
--YK-----------SC-----------------RYTLASILCLPFSMLTSTKSPTRV---RVLP---------------
--------------------------------------------FAREVVELVLNGLASE--------------------
--------------------------------------------------------------------------------
----------------------------------------------------SMMVS-----------------------
--------------------------------------------RT-----DLEELSNFFK-------------------
--------------------------------------------------------------------------------
--------------------------------------------------------------------------------
--------------------------------------------------------------------------------
--------------------------------------------------------------------------------
--------------------------------------------------------------------------------
--------------------------------------------------------------------------------
--------------------------------------------------------------------------------
--------------------------------------------------------------------------------
-------------------------------------------------VLCPVMPDGL-----MPNNIYNI--------
--------------------SHKRGDTWIW--------------------ELHEMSMNLLKILDECL-------------
--------------------------------------------------------------------------------
------------WRLEMNLPSSSSESRGFIES----QPIWA---------------------------------------
----------------------------------------------------------------------------NR--
--------------------------------------------------------------------------------
--------------------------------------------------------------------------------
---------------------------------------------LHILAVLEELNFISSKFEDVAH-------------
--------------------------------------------------------------------------------
--------------------S-----------LRFVLLVHKAPLNA---------------------------------L
VRCS-----KRNEHLHWLV--KHKDLL-----------------------------------------------------
--------------------------------------------------------------------------------
--------------------------------------------------------C------------FEARRNFVLML
F---------------PEGEEDYGVP-----------------HEMLIDRSRLLDDEL-----------HSGLFIEFKNE
KAT------GRGVLREWFCMVSQALFSPQQVLF--------------------------LPCPNDQRRFYLNGTSAMDPL
HL---------------------EYFIFSGRLIGLALMHKVQVGIVLDRTLFLHLAGRSITLEDIATADPITYASY----
-----------------------------------VHILGTQRN-----VDICAGGQDISVNISNIDYYIDLLIKNIFVD
SISNQLAKFAKGFSDILANPELKKVFFGCLDQEDFDRMLGGNNNSINLKDWGSHTQYN-GYKEKDRHVNWFWKAVESMPV
EQQRQLLFFWTSVKYLPSEGFGGLS-----SKLYIHNTFES---------------ADHLPSSHTCFYHLGLPPYPTLKV
MHNQLQKITQEHVSCSFGTG?
