# Supplementary material for: Genome-wide identification and evolution of HECT genes in wheat
Source: PeerJ. 2020 Dec 2;8:e10457. doi: 10.7717/peerj.10457 (PMC7718792; doi:10.7717/peerj.10457)
Supplement: Supplemental Information 8 [file peerj-08-10457-s008.txt]

Gene	Group	Description
TraesCS5B02G112800	Group2	UPL8
TraesCS5A02G121600	Group2	UPL8
TraesCS5D02G118000	Group2	UPL8
TraesCS3B02G194900	Group4	UPL6
TraesCS7B02G313300	Group4	UPL6
TraesCS1A02G106100	Group4	UPL6
TraesCS1B02G123400	Group4	UPL6
TraesCS1D02G108900	Group4	UPL6
TraesCS4D02G025000	Group5	UPL7
TraesCS4B02G027200	Group5	UPL7
TraesCS4A02G285800	Group5	UPL7
TraesCS7A02G244000	Group3	UPL5
TraesCS7B02G496200	Group3	UPL5
TraesCS5D02G270200	Group3	UPL5
TraesCS5A02G262600	Group3	UPL5
TraesCS5B02G261000	Group3	UPL5
TraesCS6D02G005600	Group6	UPL3
TraesCS6B02G000300	Group6	UPL3
TraesCS6A02G003300	Group6	UPL3
TraesCS2A02G064700	Group6	UPL3
TraesCS2B02G076900	Group6	UPL3
TraesCS1A02G059500	Group7	UPL4
TraesCS1A02G288600	Group7	UPL4
TraesCS1B02G298000	Group7	UPL4
TraesCS1D02G287600	Group7	UPL4
