# Supplementary material for: Genome-wide identification and evolution of HECT genes in wheat
Source: PeerJ. 2020 Dec 2;8:e10457. doi: 10.7717/peerj.10457 (PMC7718792; doi:10.7717/peerj.10457)
Supplement: Supplemental Information 9 [file peerj-08-10457-s009.fasta]

>AT1G55860.1
LRISVRRAYVLEDSYNQLRMRSPQDLKGRLNVQFQGEEGI-----DAGGLTREWYQLLSRVIFDKGALLFTTVGN------------------------------------------DATFQPNPNS--VYQTEH------LSYFKFVGRMVAKALFDGQLLDVYFTRSFYKHILGVKVTYHDIEAVDPDYYKNLKWLL-------------ENDVSDILD---LTFSMDADEEKHILYEKTEVTDYELKPGGRNIRVTEETKHEYVDLVAGHILTNAIRPQINAFLEGFNELI-----PRELVSIFNDKELELLISG-LPEIDFDDLKANTEYT-SYTAGSPVIHWFWEVVKAFSKEDMARFLQFVTGTSKVPLEGFKALQGISGPQRLQIHKA---------------YGAPERLPSAHTCFNQLDLPEYQSKEQLQERLLLAIHE-ASEGFGFA
>AT1G70320.1
LRISVRRAYVLEDSYNQLRMRSPQDLKGRLNVQFQGEEGI-----DAGGLTREWYQLLSRVIFDKGALLFTTVGN------------------------------------------DATFQPNPNS--VYQTEH------LSYFKFVGRMVAKALFDGQLLDVYFTRSFYKHILGVKVTYHDIEAVDPDYYKNLKWLL-------------ENDVSDILD---LTFSMDADEEKHILYEKTEVTDYELKPGGRNIRVTEETKHEYVDLVADHILTSAIRPQINAFLEGLNELI-----PRELVSIFNDKELELLISG-LPEIDFDDLKANTEYT-SYTVGSPVIRWFWEVVKAFSKEDMARFLQFVTGTSKVPLEGFKALQGISGPQRLQIHKA---------------YGSPERLPSAHTCFNQLDLPEYQSKEQVQERLLLAIHE-ANEGFGFA
>AT3G17205.1
NRFRIRRDHILEDAYNQMSALSEDDLRSSIRVTFVNELGVEEAGIDGGGIFKDFMEKITRAAFDVQYGLFKETAD-------------------------------------------HMLYPNPGSG-MIHEQH------LQFFHFLGSLLAKAMFEGILVDIPFATFFLSKLKQKYNYLNDLPSLDPELYRHLIFLK-------------RYK-GDISD---LELYFVILNN-----EYGERTEEELLPGGQDMRVTNENVITFIHLVSNHRLNFQIRQQSSHFLRGFQQLI-----PKEWIDMFNEHELQVLISGSVDSLDIDDLRNNTNYAGGYHAGHYVIDMFWEVMKSFSTENQKKFLKFVTGCSRGPLLGFKYLE-----PAFCIQRAAGS----------ASNESVDRLPTSATCMNLLKLPPYQSKELLETKLMYAIS--AEAGFDLS
>AT3G53090.1
IEIVVRRGHVVEDGFQQLNSIGSR-LKSSIHVSFVNESGLPEAGLDYGGLSKEFLTDITKAAFATEYGLFSQTPT-----------------------------------------SDRLLVPSPSA--RHLENG------IQMIEFLGRIVGKALYEGILLDYSFSHVFIQKLLGRYSFIDELSGLDPELYRNLMYVK-------------HYD-GDLKE---LCLDFTVTEEFC-----GKMSIIELKPGGKDTSVTNENKMQYIHAMADYKLNRQIVPFSNAFYRGLTDLI-----SPAWLKLFNAHEFNQLLSGGNHDIDVDDLRRNTKYTGGYSDSSRTIKIFWEVMKGFEPSERCLLLKFVTSCSRAPLLGFKYLQ-----PTFIIHKVSCD----TSLWAAIGGQDVERLPSASTCYNTLKLPTYKRASTMREKLLYAIT--SNAGFELS
>AT4G12570.1
HEMLIDRSNLLSESFEYIVGASPEALHGGLFMEFKNEEAT------GPGVLREWFYLVCQEIFNPKNTLFLRSAD-----------------------------------------DFRRFSPNPAS--KVDPLH------PDFFEFTGRVIALALMHKVQVGVLFDRVFFLQLAGLKISLEDIKDTDRIMYNSCKQIL-------------EMDPEFFDSNAGLGLTFVLETE-----ELGKRDTIELCPDGKLKAVNSKNRKQYVDLLIERRFATPILEQVKQFSRGFTDMLSHSVPPRSFFKRLYLEDLDGMLRGGENPISIDDWKAHTEYN-GFKETDRQIDWFWKILKKMTEEEQRSILFFWTSNKFVPVEGFRGLS-----SKLYIYRL---------------YEANDRLPLSHTCFYRLCIPRYPTITLMEQRLRLIAQDHVSSSFGKW
>AT4G38600.1
QKVRVSRNRILDSAAKVMEMYSSQ--KAVLEVEYFGEVGT------GLGPTLEFYTLLSHDLQKASLGMWRSSSGDK-VSMQIGRDEI-----EDGKP---------SAANRDIVLAPLGLFPRPWPSTADISEGGQFHKVIEYFRLLGRVMAKALQDGRLLDVPLSTAFYKLILGQELDLHDIVLFDAELGKTLQELRVVVARKHYLEGVGGDNSSTISD---LCLRGCRIEDLSLEFTLPGYPEYILRSG--DEIVDITNLEEYISLVVDATVKRGVTRQIEAFRSGFNQVF-----DITSLQIFTPSELDYLLCGRRELWEVETLAEHIKFDHGYNAKSPAIINLLEIMGELTADQQRAFCQFVTGAPRLPPGGLAVLN-----PKLTIVRKHSSTSSAAANGAGASETADDDLPSVMTCANYLKLPPYSTKEIMYKKLLYAINE-GQGSFDLS
>AT5G02880.1
KKFLACRENILESAAKMMELYGNQ--KVVIEVEYSEEVGT------GLGPTLEFYTLVSRAFQNPDLGMWRNDCS---------------------------FIVGKPVEHSGVLASSSGLFPRPWSGTSTTSDV------LQKFVLLGTVVAKALQDGRVLDLPLSKAFYKLILGQELSSFDIHFVDPELCKTLVELQALVRRKKLFAEAHGDSGAAKCD---LSFHGTKIEDLCLEFALPGYTDYDLAPYSANDMVNLDNLEEYIKGIVNATVCNGIQKQVEAFRSGFNQVF-----SIEHLRIFNEEELETMLCGECDLFSMNEVLDHIKFDHGYTSSSPPVEYLLQILHEFDREQQRAFLQFVTGSPRLPHGGLASLS-----PKLTIVRKHGS------------DSSDTDLPSVMTCANYLKLPPYSSKEKMKEKLIYAITE-GQGSFHLS
>LOC_Os02g01170.1
QKVRVSRNRILDSAAKVMEMFSSQ--RAVLEVEYFGEVGT------GLGPTLEFYTLLSHELQSVRLGLWRSSSPSD-TGMQIDRSA----SPDDDL-AAKELSSDLPDNGSHLIQAPFGLFPRPWPLTVDASEGSRFSKVIEHFRLVGRVMAKVLQDGRLLDLPLSTALYKLILGQELDLFDIISFDAEFGKTLQELQILVERKRFLESTYGMNQLEVTD---LRFRGTPIEDLCLDFTLPGYPDYILKEGEENTIVNIYNLEEYVTLVVDATVKSGIMRQVEAFRSGFNQVF-----DISSLKIFSPEELDYLICGRREIWEPDSLVDNIKFDHGYTAKSPAIVNLLEIMAEFTPEQQHAFCQFVTGAPRLPPGGLAALN-----PKLTIVRKHPSSAVNTSNIAGVTESADDDLPSVMTCANYLKLPPYSTKEVMRKKLLYAILE-GRGSFDLS
>LOC_Os03g47949.1
IEIVIRRGHIVEDGYRQLNCLGSK-LKSCIHVSFVSECGLPEAGLDYGGLSKEFLTDLSKAAFSPEYGLFSQASA-----------------------------------------SDSSLIPSNSA--KLLDNG------IDMIEFLGRVVGKALYEGILLDYCFSPVFVQKLLGRYSFLDELSTLDSELYRSLMQLK-------------HYE-GDVED---LCLDFTLTEE-----LGGRRIVHELRPGGKNISVTNENKLHYVHAIADYKLNRQILPFANAFYRGLGDLI-----SPSWLSLFNANEFNQLLSGGLQDFDVDDLRNNTKYTGGYTESSRSVKLFWEVIKGFKPTERCMLLKFVTSCSRAPLLGFKYLQ-----PSFTIHKVPCD----VTLWATIGGQDVDRLPSASTCYNTLKLPTYKRSSTLRSKLLYAIS--SNTGFELS
>LOC_Os05g03100.1
KGYSVTRSKILEDASSMLNKHGSD--TKFIEVEFDGEVGT------GRGPTFEFYTTVSHELQRVGLGMWRGDDT-------------------------------SQECEAGFVHAPFGLFPQPWSSANTSSQGISLSNVVQKFKLLGHLVARAVLDGRVLDIPLSKAFYKIMLEQDLDIYDIPSFDPKLGKTVMEFQALVKRKKFLE---ERASNPAAD---LSYKNVRLEDLCLDFTLPGNPEYELVPGGSEKMVTLDNLEEYVSSIVDATLKSGISNQIEAFKAGINKVF-----ALKTLRLFSEDEMERILCGEQDSWASNKLEDHINFDYGYDANSASVISFLEILREFGREDQRAFLHFTTGAPQLPLGGLASLD-----PKLTVVRKQCD------------GKVDNELPSVNTCRHFFKLPPYSSKEIMRQKLKYAIKE-GLGSFQLS
>LOC_Os05g06690.1
HRFKIRRNRLLEDAFDQLSMLSEEDLKGPIRVVFVNEHGVEEAGIDGGGIFKDFMENITRAAFDVQYGLFKETAD-------------------------------------------HLLYPNPGSG-LVHEQH------LQYFHFLGSLLGKAIYEGILVDLPFATFFLSKLKHKYNFLNDLPSLDPELYRHLLSLK-------------HYD-GDISQ---LELYFVIVNN-----EYGEQSEEELLPGGRDMRVTSENVITYIHLVANHRLNYQIRAQSTHFLRGFQQLI-----PNEWINMFNEHEFQVLISGSLESLDIDDLRSNTNYSGGYHPDHELIDIFWEVLKSFSSHNQKKFLKFVTGCSRGPLLGFQYLE-----PKFCIQRAGVP---------GMEEEDEDRLPTSATCMNLLKLPPYRNKTQLESKLLYAIN--AEAGFDLS
>LOC_Os05g38830.1
KKFKVDRDNILVSAAKVMQSHARS--NAMLEVEYEEEVGT------GLGPTMEFYTLISHEFQKSGLGMWRGELS-------------------------GEAGLDNVHGGSVFVVAPNGLFPKPWSTHVDCSSF---SEVNKQFHLLGQVVAKAVKDNRILDIPFSKAFYRLILGQELNIYDIHSFDPELAMTLMEFKALAARRKYLESSSSGDCKSTSD---LSYRGCRIEDLAIEFALPGYPEYVLSLENSLDNVSADNLEQYVSFVVDATIRSGIARQLEAFKSGFNEVF-----PLSMLQVFSEDELERLLCGEQDTWDFAKLVDHIKFDHGYTSSSPPVINLLEVIQEFEGHQRRAFLQFITGSPRLPPGGLAALN-----PKLTVVRKQHN-----------SNEADDDLPSVMTCANYLKLPPYSSKDKMREKLLYAITE-GQGSFHLS
>LOC_Os09g07900.1
LRISVRRAYVLEDSYNQLRLRRSQDLKGRLTVQFQGEEGI-----DAGGLTREWYQLLSRVIFDKGALLFTTVGN------------------------------------------NATFQPNPNS--VYQTEH------LSYFKFVGRVVAKALFDGQLLDVHFTRSFYKHILGVKVTYHDIEAVDPDYYKNLKWML-------------ENDVSDIPD---LTFSMDPDEEKHILYEKNEVTDYELKPGGRNIRVTEETKHEYVDLVAEHILTTAIRPQINAFLEGFTELV-----PRELISLFHDKELELLISG-LPEIDFDDLKANAEYI-GYSPASPVILWFWEVVNGFSKEDMARFLQFVTGTSKVPLEGFKALQGISGPQRFQIHKA---------------YGAPERLPSAHTCFNQLDLPEYSSKEQLEERLLLAIHE-ASEGFGFG
>LOC_Os12g24080.1
VRISVRRAYILEDSYNQLRMRSPQDLKGRLTVHFQGEEGI-----DAGGLTREWYQLLSRVIFDKGALLFTTVGN------------------------------------------DLTFQPNPNS--VYQTEH------LSYFKFVGRVVGKALFDGQLLDVHFTRSFYKHILGVKVTYHDIEAIDPAYYKNLKWML-------------ENDISDVLD---LSFSMDADEEKRILYEKAEVTDYELIPGGRNIKVTEENKHEYVNRVAEHRLTTAIRPQITSFMEGFNELI-----PEELISIFNDKELELLISG-LPDIDLDDLKANTEYS-GYSIASPVIQWFWEIVQGFSKEDKARFLQFVTGTSKVPLEGFSALQGISGPQRFQIHKA---------------YGSTNHLPSAHTCFNQLDLPEYTSKEQLQERLLLAIHE-ANEGFGFG
>TraesCS1A02G059500.1
KKHKVTRDNILESAASMMIKHGSS--TKTIEVVFQGEVGT------GRGPTFEFYSTVSHELQRLGIGMWRGDNA-------------------------------RKAGENGFVRSGFGLFPQPWSSVGTSTRGIELSDVVKKFKLLGHVVARALLDGRILDIPLSKAFYKIMLGQELDIYDIPSFDPELGKTVMEFQALVKRKKFLEKSSEKTSNPSAD---LSYKNVRLEDLCLDFTLPGNSEYELVPGGSDKMVTLDNLEEYVNLIVDATLKGGIAKQVEAFKSAVNEVF-----ALKTLRLFDEEEMERILCGEQDSWASSKLEDHIEFEHGYDASSPPIKSFLEILREFEREDQRAFLQFTTGAPQLPLGGLASLD-----PKLTVVRKQCD------------GNVDNELPSVNTCRHFIKLPPYSSKEIMKAKLKYALAE-GLGSFHLS
>TraesCS1A02G106100.1
HRFKIRRSRLLEDAFDQLSLLSEEDLKGPIRVSFVNEHGVEEAGIDGGGIFKDFMENITRAAFDVQYGLFKETVD-------------------------------------------HVLYPNPGSG-LVHEQH------LQYFHFLGSLLGKAMYEGILVDLPFATFFLSKLKEKSNFLNDLPSLDPELYRHLLFLK-------------HYK-GDLSD---LELYFVIVNN-----EYGEQAEEELLPGGREMRVTNQNVITFIHLVANHRLNYQIRGQGRHFLRGFQKLI-----PKEWIDMFNEHEIQLLISGSLESLDIDDLRLNTNYSGGYHPDHEIIDMLWEVLKSFSSDNQKKFLKFVTGCSRGPLLGFEYLD-----PKFCIQRAGVPGL----------EEHGDRLPTSATCMNLLKLPPYRTKEQLQTKLLYAIN--SEAGFDLS
>TraesCS1A02G288600.1
KKFKVDRDDILASAAKMMHSYAKS--SALLEVEYEEEVGT------GLGPTMEFYTLISHEFQKSGLGMWRGELS-------------------------CEAGTNNAHIGSRTVVAPNGLFPRPWSASVDCASF---SEINKRFHLLGQVLAKAIKDGRILDIPFSKAFYKLILGQELNIYDINSFDPELAMTLMEFKALTCQRKYLESCSTKECQSTSD---LSYRGCKIEDLVIDFAVPGYPEYVLSSEGTSDNVTGENLEEYVSFVVEATVKSGITRQLEAFESGFSQVF-----PLSTLRAFSEDELERLLCGEQDNWDFVKLVDHIKFDHGYTSSSPAVLNLLEIIQEFGCHERRAFLQFITGSPRLPPGGLAALN-----PNLTVVRKHSN------------NDADDDLPSVMTCANYLKLPAYCSKERMREKLLYAITE-GQGSFHLS
>TraesCS1B02G123400.1
HRFKIRRSRLLEDAFDQLSLLSEEDLKGPIRVSFVNEHGVEEAGIDGGGIFKDFMENITRAAFDVQYGLFKETVD-------------------------------------------HVLYPNPGSG-LVHEQH------LQYFHFLGSLLGKAMYEGILVDLPFATFFLSKLKEKSNFLNDLPSLDPELYRHLLFLK-----------------GDLSD---LELYFVIVNN-----EYGEQAEEELLPGGREMRVTNQNVITFIHLVANHRLNYQIRGQGRHFLRGFQKLI-----PKEWIDMFNEHEIQLLISGSLESLDIDDLRLNTNYSGGYHPDHEIIDMLWEVLKSFSSDNQKKFLKFVTGCSRGPLLGFEYLD-----PKFCIQRAGVPGL----------EEHGDRLPTSATCMNLLKLPPYRTKEQLQTKLLYAIN--SEAGFDLS
>TraesCS1B02G298000.1
KKFKVDRDDILASAAKMMRSYAKS--NALLEVEYEEEVGT------GLGPTMEFYTLISHEFQKSGLGMWRGELP-------------------------CEAGTDNTHIGPRTVVAPNGLFPRPWSASVDCASF---LEVNKRFHLLGQVLAKAIKDGRILDIPFSKAFYKLILGQELNIYDINSFDPELAMTLMEFKALTCQRKYLESCSTRECQSTSD---LSYRGCKIEDLVIDFAVPGYPEYVLSLERTSDNVTGENLEEYVSFVVEATVKSGITRQLEAFESGFSQVF-----PLSTLRAFSEDELERLLCGEQDNWDFVKLVDHIKFDHGYTSSSPAVLNLLEIIQEFGCHERRAFLQFITGSPRLPPGGLAALN-----PNLTVVRKHSN------------NDADDDLPSVMTCANYLKLPAYCSKRASKSVVIGILNM----PF-LA
>TraesCS1D02G108900.1
HRFKIRRSRLLEDAFDQLSLLSEEDLKGPIRVSFVNEHGVEEAGIDGGGIFKDFMENITRAAFDVQYGLFKETVD-------------------------------------------HVLYPNPGSG-LVHEQH------LQYFQFLGSLLGKAMYEGILVDLPFATFFLSKLKEKSNFLNDLPSLDPELYRHLLFLK-------------HYK-GDLSD---LELYFVIVNN-----EYGEQNEEELLPGGREMRVTNQNVITFIHLVANHRLNYQIRGQGRHFLRGFQKLI-----PKEWIDMFNEHEIQLLISGSLESLDIDDLRLNTNYSGGYHPDHEIIDMLWEVLKSFSSDNQKKFLKFVTGCSRGPLLGFEYLD-----PKFCIQRAGVPGL----------EEHGDRLPTSATCMNLLKLPPYRTKEQLQTKLLYAIN--SEAGFDLS
>TraesCS1D02G287600.1
KKFKVDRDDILASAAKMMHSYAKS--SALLEVEYEEEVGT------GLGPTMEFYTLISHEFQKSGLGMWRGELP-------------------------CEAGTNNAHIGSRTVVAPNGLFPRPWSASVDCASF---SEVNKRFHLLGQVLAKAIKDGRILDIPFSKAFYKLILGQELNIYDINSFDPELAMTLMEFKALTCQRKYLESCSTRECQSTSD---LSYRGCKIEDLVIDFAVPGYPEYVLSSEGTSDNVTGENLEEYVSFVVEATVKSGITRQLEAFESGFSQVF-----SLSTLRAFSEDELERLLCGEQDNWDFVKLVDHIKFDHGYTSSSPAVLNLLEIIQEFGCHERRAFLQFITGSPRLPPGGLAALN-----PNLTVVRKHSN------------NDADDDLPSVMTCANYLKLPAYCSKERMREKLLYAITE-GQGSFHLS
>TraesCS2A02G064700.1
QKVRVSRNRILDSAAKVMEMFSNQ--KAVLEVEYFGEVGT------GLGPTLEFYTLLSHDLQRVGLGLWRSDSD---------------------SLEAKKLDSHSPADSRNLIHAPLGLFPRPWPPSTASSEGSKFFKVVEYFRLVGRIMAKALQDGRLLDLPLSTAFYKLLLGQELDLYDILSFDAEFGKILQELQVLVERKRFLES-CSNHSQQIEE---LGFRGAPIQDLCLDFTLPGYPDFVLKEGEENTVVCIYNLEEYISLVVDATLKTGIMRQVEAFKAGFNQVF-----DISSLQIFSPQELDYLICGRRELWEPETLVEHIKFDHGYTSKSPAIVNLLEIMTEFTPEQQHAFCQFVTGAPRLPPGGLASLN-----PKLTIVRKHSSTAANTSNAAGAAESADDDLPSVMTCANYLKLPPYSTKEVMHKKLLYAINE-GQGSFDLS
>TraesCS2B02G076900.1
QKVRVSRNRILDSAAKVMEMFSNQ--KAVLEVEYFGEVGT------GLGPTLEFYTLLSHDLQRVGLGLWRSDSD---------------------SLEAKKLDSHSPADSRNLVQAPLGLFPRPWPPSTASSEGSKFFKVVEYFRLVGRIMAKALQDGRLLDLPLSTAFYKLLLGQELDLYDILSFDAEFGKILQELQVLVERKRYLES-CSSHSQQIEE---LGFRGAPIEDLCLDFTLPGYPDFVLKEGEENTVVCIYNLEEYISLVVDATLKAGIMRQVEAFKAGFNQVF-----DISSLQIFSPQELDYLICGRRELWEPETLVEHIKFDHGYTSKSPAIVNLLEIMTEFTPEQQHAFCQFVTGAPRLPPGGLASLN-----PKLTIVRKHSSTAANTSNAAGAAESADDDLPSVMTCANYLKLPPYSTKEVMHKKLLYAINE-GQGSFDLS
>TraesCS3B02G194900.1
HPIEIRRTHSREDAFEHLNHLSSEELKGYIEVSFINQHGIREEGV-GEGISRDFIDGVAKLAFGSDAGFFKSTSR-------------------------------------------NLLYPRLGS--VSAQD-------LEHFHFLGLLLGKAMYENVSIEAVFELSFLKTIKQRPICLNDFSLLDKAIYNQLRNMK--------------KEEDSISG---WGLYFSIS-------SGNNNDEEDLLPGGSNMLVTKHNFALYMHLVADYKLKHQIRAQSKHFLRGFQQLI-----SLEWLDMFSEPEVQWIISGPSKGLDIDDLRSNTNYAGAFHQDHEVIIFFWEVLETFGQDDRKAFLK--------------------------------------------------------------------------------------------
>TraesCS4A02G285800.1
IEIVIRRGHIVEDGYRQLNCLRSK-LKSCIHVSFVSECGLPEAGLDYGGLSKEFLTDLSKAAFSPEYGLFTQTST-----------------------------------------SDSSIIPSSSA--KLLDNG------IDMIEFLGRVVGKALYEGILLDYCFSQVFVQKLLGRYSFLDELSTLDSELYRSLMQLK-------------HYD-GDVEE---LCLDFTLTEE-----LGGKRIVHELRPSGKNISVTNENKLHYVHAMADYKLNRQILPFSNAFYRGLSDLI-----SPSWLSLFNANEFNQLLSGGSQDFDVDDLRNNTKYTGGYTESSRTVKLFWEVIKGFKPTERCLLLKFVTSCSRAPLLGFKYLQ-----PGFTIHKVPCD----VTLWASIGGQDVDRLPSASTCYNTLKLPTYKRSSTLRSKLLYAIS--SNTGFELS
>TraesCS4B02G027200.1
IEIVIRRGHIVEDGYRQLNCLRSK-LKSCIHVSFVSECGLPEAGLDYGGLSKEFLTDLSKAAFSPEYGLFTQTST-----------------------------------------SDSSIIPSSSA--KLLDNG------IDMIEFLGRVVGKALYEGILLDYCFSQVFVQKLLGRYSFLDELSTLDSELYRSLMQLK-------------HYD-GDVEE---LCLDFTLTEE-----LGGKRIVHELRPGGKNISVTNENRLHYVHAMADYKLNRQILPFSNAFYRGLSDLI-----SPSWLSLFNANEFNQLLSGGSQDFDVDDLRNNTKYTGGYTESSRTVKLFWEVIKGFKPTERCLLLKFVTSCSRAPLLGFKYLQ-----PGFTIHKVPCD----VTLWASIGGQDVDRLPSASTCYNTLKLPTYKRSSTLRSKLLYAIS--SNTGFELS
>TraesCS4D02G025000.1
MR----QG------------------SEGIG-HSSSECGLPEAGLDYGGLSKEFLTDLSKAAFSPEYGLFTQTST-----------------------------------------SDSSIIPSSSA--KLLDNG------IDMIEFLGRVVGKALYEGILLDYCFSQVFVQKLLGRYSFLDELSTLDSELYRSLMQLK-------------HYD-GDVEE---LCLDFTLTEE-----LGGKRIVHELRPGGKNISVTNENKLHYVHAMADYKLNRQILPFSNAFYRGLSDLI-----SPSWLSLFNANEFNQLLSGGSQDFDVDDLRNNTKYTGGYTESSRTVKLFWEVIKGFKPTERCLLLKFVTSCSRAPLLGFKYLQ-----PGFTIHKVPCD----VTLWASIGGQDVDRLPSASTCYNTLKLPTYKRSSTLRSKLLYAIS--SNTGFELS
>TraesCS5A02G121600.1
VRISVRRAYILEDSYNQLRMRSPQDLKGRLTVHFQGEEGI-----DAGGLTREWYQLLSRVIFDKGALLFTTVGN------------------------------------------DLTFQPNPNS--VYQTEH------LSYFKFVGRVVGKALFDAQLLDVHFTRSFYKHILGAKVTYHDIEAIDPAYYRNLKWML-------------ENDISDVLD---LTFSMDADEEKLILYEKAEVTDCELIPGGRNIRVTEENKHEYVDRVAEHRLTTAIRPQINAFMEGFNELI-----PRELISIFNDKEFELLISG-LPDIDLDDLKANTEYS-GYSIASPVIQWFWEIVQGFSKEDKARFLQFVTGTSKVPLEGFSALQGISGPQRFQIHKA---------------YGSTNHLPSAHTCFNQLDLPEYTSKDQLQERLLLAIHE-ANEGFGFG
>TraesCS5A02G262600.2
HEMLIDRSRLLDESFEYITQAKPSELHSGLFMEFKNEEAT------GPGVLREWFCMVSQALFSPQQVLFLPCPN-----------------------------------------DQRRFYLNGR-----------------------RVIGLALMHKVQVGIVLDRTLFLYLAGRSITLEDISAADPFTYASCKRIL-------------EMGAAEIDD---LTLTFSRDVH-----TLGSRKTIELCKGGQDISVNISNREHYIDLLIKNIFVDSISEQLANFAKGFGDILANPKLREVFFGCLDLEDFDRMLGGSNNTINLKDWRSHTQYN-GYKEKDRHVNWFWKAVESMTVEQQRQLLFFWTSVKYLPSEGFGGLS-----SKLYIYKT---------------TESADHLPSSHTCFYRLCLPPYPSLKVMQSQLQKITQEHVSCSFGTW
>TraesCS5B02G112800.1
VRISVRRAYILEDSYNQLRMRSPQDLKGRLTVHFQGEEGI-----DAGGLTREWYQLLSRVIFDKGALLFTTVGN------------------------------------------DLTFQPNPNS--VYQTEH------LSYFKFVGRVVGKALFDAQLLDVHFTRSFYKHILGAKVTYHDIEAIDPAYYRNLKWML-------------ENDISDVLD---LTFSMDADEEKLILYEKAEVTDCELIPGGRNIRVTEENKHEYVDRVAEHRLTTAIRPQINAFMEGFNELI-----PRELISIFNDKEFELLISG-LPDIDLDDLKANTEYS-GYSIASPVIQWFWEIVQGFSKEDKARFLQFVTGTSKVPLEGFSALQGISGPQRFQIHKA---------------YGSTNHLPSAHTCFNQLDLPEYTSKDQLQERLLLAIHE-ANEGFGFG
>TraesCS5B02G261000.1
HEMLIDRSRLLDESFEYITQAKPSELHSGLFMEFKNEEAT------GPGVLREWFCMVSQALFSPQQVLFLPCPN-----------------------------------------DQRRFYLNGTS--VVDPLH------LKYFVFSGRVIGLALMHKVQVGIVLDRTLFLYLAGRSITLEDISAADPFTYASCKRIL-------------EMGAAEIDD---LTLTFSRDVH-----TLGSRKTIELCKGGQDISVNISNREHYIDLLIKNIFVDSISDQLANFARGFGDILANPKLREVFFGCLDLEDFDRMLGGSNNTINLKDWRSHTQYN-GYKEKDRHVNWFWKAVESMPVEQQRQLLFFWTSVKYLPSEGFGGLS-----SKLYIYKT---------------TESADHLPSSHTCFYRLCLPAYPSLKVMQSQLQKITQEHVSCSFGTW
>TraesCS5D02G118000.1
VRISVRRAYILEDSYNQLRMRSPQDLKGRLTVHFQGEEGI-----DAGGLTREWYQLLSRVIFDKGALLFTTVGN------------------------------------------DLTFQPNPNS--VYQTEH------LSYFKFVGRVVGKALFDAQLLDAHFTRSFYKHILGAKVTYHDIEAIDPAYYRNLKWML-------------ENDISDVLD---LTFSMDXXXXXXXXXXXXXVTDCELIPGGRNIRVTEENKHEYVDRVAEHRLTTAIRPQINAFMEGFNELI-----PRELISIFNDKEFELLISG-LPDIDLDDLKANTEYS-GYSIASPVIQWFWEIVQGFSKEDKARFLQFVTGTSKVPLEGFSALQGISGPQRFQIHKA---------------YGSTNHLPSAHTCFNQLDLPEYTSKDQLQERLLLAIHE-ANEGFGFG
>TraesCS5D02G270200.2
HEMLIDRSRLLDESFEYITQAKPSELHSGLFMEFKNEEAT------GPGVLREWFCMVSQALFSPQQVLFLPCPN-----------------------------------------DQRRFYLNGTS--VVDPLH------LKYFVFSGRVIGLALMHKVQVGIVLDRTLFLYLAGRSITLEDISAADPFTYASCKRIL-------------EMGAAEIDD---LTLTFSRDVH-----TLGSRKTIELCKGGQDISVNISNREHYIDLLIKNIFVDSISDQLANFAKGFGDILANPKLREVFFGCLDLEDFDRMLGGSNNTINLKDWRSHTQYN-GYKEKDRHVNWFWKAVESMTVEQQRQLLFFWTSVKYLPSEGFGGLS-----SKLYIYKT---------------TESADHLPSSHTCFYRLCLPTYPSLKVMQSQLQKITQEHVSCSFGTW
>TraesCS6A02G003300.1
QKVRVSRNRILDSAAKVMEMFSSQ--RAVLEVEYFGEVGT------GLGPTLEFYTLLGHELQNARLGLWRSSSPYDYSEMEIDKNGVIHVDSDDDLPAPQELNS--SEDARNLVQAPLGLFPRPWPSNVDTSEGSRFFKVVEYFRLVGRVVAKVLQDGRLLDLPLSTAFYKLILGQELDLFDIISFDAELGKTLQELQVLVERRRFLESTCGKDQLEVAD---LRFRGAPIEDLCLDFTLPGFPDYILKEGEQNTIVNIHNLEEYVSLVVDATVKSGIMKQVEAFRSGFSQVF-----DISSLQIFSPQELDYLICGRQEIWEAESLVDNIKFDHGFTAKSPAIINLLEIMAEFTPDQQHAFCQFVTGASRLPTGGLAALS-----PKLTIVRKHPSSGVSTLNTSGVTDAADDDLPSVMTCANYLKLPPYSTKEVMRKKLLYAILE-GRGSFDLS
>TraesCS6B02G000300.1
QKVRVSRNRILDSAAKVMEMFSSQ--RAVLEVEYFGEVGT------GLGPTLEFYTLLGHELQSARLGLWRSSLPDDYSEMEIDKNGVIHVDSDDDVPPPQELNS--SEDTRNLIQAPLGLFPRPWPSNVDTSEGSRFFKVVEYFRLVGRVVAKVLQDGRLLDLPLSTAFYKLILGQELDLFDIISFDAELGKTLQELQVLVERKRFLESTCGKDQLEVAD---LRFRGAPIEDLCLDFTLPGFPDYILKEGEQNTIVNIHNLEEYVSLVVDVTVKSGIIKQVEAFRSGFNQVF-----DISSLQIFSPQELDYLICGRQEIWEAESLVDNIKFDHGFTAKSPAIINLLEIMSEFTPDQQHAFCQFVTGASRLPTGGLAALS-----PKLTIVRKHPSSGVSTLNTSGVTDAADDDLPSVMTCANYLKLPPYSTKEVMRKKLLYAILE-GRGSFDLS
>TraesCS6D02G005600.1
QKVRVSRNRILDSAAKVMEMFSSQ--RAVLEVEYFGEVGT------GLGPTLEFYTLLGHELQSARLGLWRSSSPYDYSEMEIDKNGVIHVDSDDDLPAPQELNS--SEDARNLIQAPLGLFPRPWPSNADTSEGSRFFKVVEYFRLVGRVVAKVLQDGRLLDLPLSTAFYKLILGQELDLFDIISFDAELGKTLQELQVLVERKRFLESTCGKDQLEVAD---LRFRGAPIEDLCLDFTLPGFPDYILKEGEQNTIVNIHNLEEYVSLVVDATVKSGIMKQVEAFRSGFSQVF-----DISSLQIFSPQELDYLICGRQEIWEAESLVDNIKFDHGFTAKSPAIINLLEIMSEFTPDQQHAFCQFVTGASRLPTGGLAALS-----PKLTIVRKHPSSGVSTLNTSGVTDAADDDLPSVMTCANYLKLPPYSTKEVMRKKLLYAILE-GRGSFDLS
>TraesCS7A02G244000.1
LEMLIDRSQLLPDSFRYVSEAASHVLHGRLFVEFLDEEAL------GEGVAREWISLVCRALFDPRHGLFSPCPR-----------------------------------------DQQRFFLNPAS--GADPLQ------LKYFDFAGRMIGLALMHNVPVGVRFDRTLFFQLAGRPLTLDDIADADPSTHASCKKIL-------------EMD-PDLVDSDALGLTFAREVG-----VFGSGEVIELLPGGRDIAVDSKNRGQYIELLIQSLFMASTKDQLTHFAKGFSYMLVKPELRKLFFLSLHLKDLDSMLGGRIGAIDVQEWKEYTRYEGGFTQQDDQINWFWEAVASMMVEEQRRLLFFWTSVEYLPFDGFRGLH---LGSGLVISKAS--------------LKTSEHLPSSSTCFYRLNMPVYTSFSMTLSRLQKITQEHVSNSFGEI
>TraesCS7B02G313300.1
RTLEIRRNQLLEDAIHNISLLSVEDLKGTIQVVFFDEHGMREAGVDGGGIFRDFMNTTTKTAFDARAGLFMETDD-------------------------------------------HLLYPNPESISTAGEHH------LQKFHSLGVLLGKAIYERVPVDLSFAIFFLRKLKEKPTFFNDLFSLDPVYYDNLCGMK-------------KNP-GLWLD---F---------------------PNLLPGVGEIDVNNDNVITYMHLRANEKLNFQACIQTAQFLRGLQQLI-----PKKWIDMFNEHEFQLLISG-PPCLNLEDLLLNTKYGGEYHEDHEVIVMFWNVLRRFSQNEQKQFLFYV-----IP-----------------------------------GTDDTGRLPRAHTCFNELMLPPYQIKEQMRDRLSVAIS--ANAGFDLM
>TraesCS7B02G496200.1
HEMLIDRSRLLDD-----------ELHSGLFIEFKNEKAT------GRGVLREWFCMVSQALFSPQQVLFLPCPN-----------------------------------------DQRRFYLNGTS--AMDPLH------LEYFIFSGRLIGLALMHKVQVGIVLDRTLFLHLAGRSITLEDIATADPITYASYVHIL------------------------------------------GTQRNVDICAGGQDISVNISNIDYYIDLLIKNIFVDSISNQLAKFAKGFSDILANPELKKVFFGCLDQEDFDRMLGGNNNSINLKDWGSHTQYN-GYKEKDRHVNWFWKAVESMPVEQQRQLLFFWTSVKYLPSEGFGGLS-----SKLYIHNT---------------FESADHLPSSHTCFYHLGLPPYPTLKVMHNQLQKITQEHVSCSFGTG
